# Supplementary material for: An RRM–ZnF RNA recognition module targets RBM10 to exonic sequences to promote exon exclusion
Source: Nucleic Acids Res. 2017 Apr 4;45(11):6761–74. doi: 10.1093/nar/gkx225 (PMC5499739; doi:10.1093/nar/gkx225)
Supplement: Supplementary Data [file gkx225_Supp.zip]

Archive with 5 entries (5 files):
- nar-03559-r-2016-File003.pdf
- nar-03559-r-2016-File004.xlsx
- nar-03559-r-2016-File005.xlsx
- nar-03559-r-2016-File006.xlsx
- nar-03559-r-2016-File007.xlsx
