# Supplementary material for: An RRM–ZnF RNA recognition module targets RBM10 to exonic sequences to promote exon exclusion
Source: Nucleic Acids Res. 2017 Apr 4;45(11):6761–74. doi: 10.1093/nar/gkx225 (PMC5499739; doi:10.1093/nar/gkx225)
Supplement: Supplementary Data [file gkx225_Supp.zip › nar-03559-r-2016-File004.xlsx]

## Sheet: Sheet1
RBM10 (RRM1-ZnF-RRM2)
7-mer	Z-score
GGAAAGG	6.42701
GAAAGGA	5.66943
GGAAGGG	5.56381
GGGAAGG	5.54195
GAAAGGG	5.53831
AAGGGUG	5.29064
GGGAUGG	5.1231
GGUAAGG	4.92278
GAGUGGG	4.89728
AGUAGGG	4.87907
AGGGAAA	4.8645
GGAUGGG	4.83537
GAAGGGG	4.82808
GGUAGGG	4.7953
GAAAUGG	4.79166
GAAUGGG	4.77345
AGGGUAA	4.76616
GAAGGGA	4.74795
GAAAAGG	4.7261
AGAAAGG	4.7261
AAAGGGU	4.70789
AAUGGGA	4.68968
GUAGGGG	4.66054
AGUGGGG	4.6569
AAGGAGG	4.61683
GGAGUGG	4.61319
GGAAGGA	4.60955
GGGGUAG	4.58405
UGGGAGG	4.58041
GAGAAGG	4.54035
GAAGGAA	4.54035
GGGUGGA	4.5367
GAAGGAG	4.51849
UAGGGUG	4.51485
GGGAAAG	4.48936
GUAGGGU	4.48207
AGGAAGG	4.45658
GUGGGGU	4.45293
AAGGGGA	4.44201
GGGUAGG	4.4238
GGUUGGG	4.41651
GAAAGGU	4.41651
GAGGGUA	4.3983
GAUAGGG	4.38373
AGGGAUA	4.38373
AAUGGGG	4.37645
GAAGGUG	4.36552
AGGGAAG	4.36188
GGUGGGG	4.34367
AUAGGGU	4.33274
AAGGGGU	4.33274
AUGGAGG	4.32546
AUGAGGG	4.32181
AAGGUGG	4.31817
GGUGAGG	4.29996
AGUGGGA	4.29632
AUGGGAA	4.29268
AGAAGGA	4.29268
GAACGGG	4.28539
AAGGGUA	4.26718
UGGAGGG	4.26354
GUAGGGA	4.25625
GUGGGGA	4.25261
AGGGUGA	4.24533
AUGGGGA	4.2344
GGUUAGG	4.21983
AGGGAUG	4.21983
AAAGGGG	4.21983
GGGUGGU	4.19434
GGAAUGG	4.19434
GGAGCGG	4.19069
GUGGGGG	4.18341
GGAGGGG	4.17977
GGACGGG	4.17613
AAGGGAA	4.17248
UAGGGUA	4.16156
AUAGGGG	4.15063
GAAGGGU	4.14699
UGGGGUG	4.13606
AAAGGGA	4.13242
GGGUGAG	4.11785
GGGUGGG	4.11057
GGAUAGG	4.09964
AAUGGGU	4.096
AGAAGGG	4.09236
GUGGAGG	4.08871
GGGGUGG	4.08871
GUAUGGG	4.05958
GGGAGGG	4.05958
GGGUUGG	4.05229
UGAGGGA	4.04865
AAGGGAG	4.04501
AAGGAAG	4.04501
UGGUGGG	4.04136
GGGUUAG	4.04136
GAAGGUA	4.04136
AAAUGGG	4.04136
GGAACGG	4.03408
GGUAUGG	4.03044
GUAGAGG	4.02315
GAUGGGG	4.00494
GAGAUGG	4.00494
GUGAGGG	4.0013
UGGGUGG	3.99766
UGGGAAG	3.98673
GUGGGAG	3.98673
GGGUAAG	3.97216
AGCGGGG	3.95759
GGAAGGU	3.94302
AAGGGUU	3.94302
UGAGGGU	3.91753
AAGGGGG	3.91389
GGGGAAG	3.9066
AUGGGGU	3.9066
GGUGGAG	3.90296
GGGUAAA	3.89932
AAGGAUG	3.88839
GGGCGAG	3.88475
AGGGUGG	3.88475
GCGAGGG	3.8629
AGGGUUA	3.8629
GGUGUGG	3.85925
GGGAACG	3.85925
AUAAGGG	3.84833
GGGUAGA	3.84469
AUGGGGG	3.84104
UAGGGGU	3.8374
GGGAGUG	3.8374
GGGAUAG	3.83012
GGAGGUA	3.81919
AAGGUAG	3.81919
UAGGGGA	3.81191
GAUAAGG	3.81191
AAGAAGG	3.80826
ACGGGGU	3.80462
GGAGGGU	3.80098
GAUGGGA	3.80098
GUGGUGG	3.78277
GUAGGAG	3.77548
GCGGGGU	3.77184
GUGGGUG	3.76091
UGUGGGG	3.75363
GUGUGGG	3.75363
AAAGGAG	3.75363
GGUGGGA	3.74635
AUGGGUG	3.73906
AACAGGG	3.73178
GGAUGGU	3.72813
AGGUAGG	3.71721
AUGGGUA	3.71357
AGGGUAG	3.70992
ACGAGGG	3.70992
GGUGGAA	3.70628
GUUGGGG	3.69171
GUGAAGG	3.69171
GGGUAUG	3.68807
UGGAAGG	3.68443
GGUAGAG	3.68443
GGGGAUG	3.68443
AGAAGGU	3.6735
AGGGGUA	3.66258
GGGUGAA	3.65529
GCGUGGG	3.65529
GUUAGGG	3.64801
GUAAGGG	3.64801
GGGAAGA	3.64801
AAGGUAA	3.64801
AACGGGG	3.64801
GGAGGUG	3.64436
GAGGGGU	3.64436
AUGGGAG	3.64436
GGCGGGG	3.63708
GAUUGGG	3.63708
AAGGUGA	3.62251
AUGUGGG	3.6043
GAUGAGG	3.60066
GAGGGAA	3.60066
GGAGGGA	3.59702
GAGUAGG	3.59702
GGGAUGA	3.58973
UGGGGAA	3.5788
AAAAGGG	3.57516
GUGGGAU	3.56788
CGUGGGG	3.56788
GAAUGGA	3.56059
AGGGGAA	3.56059
UGAAGGG	3.55695
GAGCGGA	3.55331
CGAGGGU	3.54967
UAAGGGU	3.53874
GGGUUGA	3.53146
GGGGUGU	3.53146
AAAGGUA	3.53146
UGGGGCA	3.52053
GGGGUGA	3.52053
GAGGAAG	3.52053
GGGGGUA	3.51689
GGGCGGG	3.51689
ACAAGGG	3.51689
GGGUGUG	3.51324
AGAAUGG	3.51324
GCGGGGG	3.5096
AAAGGAA	3.5096
UGAGGGG	3.50232
GGGGUAA	3.50232
GAGGGUG	3.50232
UGGGUGA	3.49868
AAUAGGG	3.49868
AAGUGGG	3.49503
AAAGGUG	3.49503
GUGGGAA	3.49139
GUGGGCA	3.47682
GUGGAAG	3.47318
GGCAAGG	3.47318
AGUAAGG	3.47318
ACAGGGA	3.47318
GGUGGGU	3.46954
GUGGGGC	3.4659
UAGGGAA	3.45497
AGGUGGG	3.44404
AAGGGAU	3.44404
AAGGGCA	3.43676
GGGGGUG	3.43312
GGGAAUG	3.43312
AAGGGAC	3.43312
UUGGGUG	3.42583
GGGAAAA	3.42583
UGGAUGG	3.42219
CGGGGUA	3.42219
AGGGGAU	3.41491
AGGGUAU	3.41126
AGGAUGG	3.40398
UAGGGGG	3.40034
CAAUGGG	3.39669
GGGUACA	3.39305
GGGAGGU	3.39305
AGCAGGG	3.39305
GGGCAGG	3.38941
UGGGGGG	3.38577
AACGGGA	3.38213
UGGGCGG	3.37848
GAGGUGG	3.37484
UGGGGAG	3.3712
GUGGGCG	3.36756
GGUAGGA	3.36756
GGGAUAA	3.36391
GGAUGGA	3.36027
UGGGGUA	3.35663
GUAAAGG	3.35663
CGGGGUG	3.35663
GGUAAAG	3.35299
GCAGGGU	3.35299
AGUGGGU	3.34935
UGUAGGG	3.34206
UGGGUAG	3.33842
AGGGUUG	3.33842
AAAUGGA	3.33842
AUGGUGG	3.33478
GGGGAGG	3.33113
GAGCGGG	3.33113
UGGGGGA	3.32749
CGAGCGG	3.32749
GAUAUGG	3.32385
GAAGGAU	3.32385
GAAGGGC	3.31657
GAGGGAU	3.31292
AGGAGGG	3.31292
GAGCGAG	3.29835
GGGGGUU	3.29471
GAGGGGA	3.29107
CGAGGGG	3.29107
GGAGAGG	3.28379
GCAAGGG	3.28379
GGAUUGG	3.28014
GUAAGGA	3.2765
GGAGGGC	3.26922
AAUGGAA	3.26922
UGGGGGU	3.25465
GUAGGUG	3.25465
GCGGAGG	3.25101
AUGGGAU	3.25101
AACGGGU	3.25101
GGUGGUG	3.24736
AAAAGGA	3.24736
CGGGUGG	3.24372
AGCGGGA	3.24008
GGGAGGA	3.23644
ACGGGUG	3.23644
GGGGUUG	3.22915
GGACAGG	3.22915
GGGAGCG	3.22551
GGCGGGA	3.22551
GCGGGGA	3.22551
UGGGAUG	3.22187
GUGGCGG	3.22187
GGCGAGG	3.22187
AGUGGAA	3.21094
AAGGAAA	3.21094
GGGAGGC	3.20366
AAGUGGA	3.20366
UAGAAGG	3.19637
AGGGAAU	3.19637
GGUGGGC	3.19273
UGGCGGG	3.18545
UAUGGGG	3.18545
ACGGGGG	3.18545
ACAGGGG	3.18545
UGGGGGC	3.1818
GAAUAGG	3.1818
CGGUGGG	3.1818
AAGGAGA	3.1818
GAACAGG	3.17816
AGGGAGG	3.17816
GAUAGGA	3.17088
GGGUAGU	3.16724
UGGUAGG	3.15995
UAGAGGG	3.15995
GGGGAUA	3.15995
AUUGGGG	3.15995
GGGUGAU	3.15631
GAUGGAG	3.15631
AUGGAAG	3.15631
UUGAGGG	3.15267
UAGGGAG	3.14902
GGGAAUA	3.14538
GCAGGGG	3.14538
AGGGGUG	3.14174
UAGGGUU	3.1381
AGGGAGU	3.13446
AAGGUUG	3.13446
GUUGAGG	3.12717
GGGGGGU	3.12717
GGGGAAU	3.12717
GGAGGCG	3.12717
GAAGUGG	3.12353
AAGGACA	3.11989
AAGGGCG	3.11624
AAGGAGU	3.11624
UGGGCGA	3.1126
UAAGGGG	3.1126
CGAGGGA	3.10896
AGUGAGG	3.10896
ACAGGGU	3.10532
AAGGGGC	3.10168
GGGCGGA	3.09439
GGGUGUA	3.09075
UAAGGGA	3.08711
AAAGGUU	3.08711
GGAGGAA	3.08346
GCAUGGG	3.07982
AGUAGGA	3.07982
CAGGGAG	3.07618
AUAUGGG	3.07618
GUGGGUA	3.07254
GGGGUUA	3.0689
GGGGCAG	3.0689
CAGGGAA	3.0689
GAGUGGA	3.06525
GUUUGGG	3.06161
GGGAACA	3.06161
AGCGAGG	3.06161
AAGGUUA	3.06161
CGGGGGU	3.05797
AGGGAAC	3.05797
AAGAGGG	3.05433
UGGGGAU	3.05068
GUUGGGA	3.05068
GGGACGG	3.05068
GUGUAGG	3.04704
GAUGGAA	3.03976
GGAAGGC	3.03612
GAGGGAG	3.03612
CGGGGGG	3.03612
CAAGGGG	3.03247
AGGGGGU	3.03247
UUGGGGG	3.02883
GGAGAAG	3.02883
GGAAGAG	3.02883
ACAUGGG	3.02883
AAGCGGG	3.02883
GGCGUGG	3.02519
AGGGUGU	3.02519
AAAGGAU	3.02519
GGGGAAA	3.02155
UUAGGGU	3.01791
UGGAGGU	3.01791
GCGGUGG	3.01062
GAUGGGU	3.01062
AGCGGGU	3.01062
GACAAGG	3.00698
AAUGGAG	3.00698
UAGUGGG	3.00334
AUGGGCG	3.00334
AGUGGAG	3.00334
AGGUGGA	3.00334
UGGACGG	2.99605
GGGUGCA	2.99605
GGGGUCA	2.99605
GGGAAGC	2.99605
GAGGUAG	2.99241
GAGGAGG	2.98877
AUUGGGA	2.98877
GGGUAAU	2.98513
GCGAGCG	2.98513
GGGGUAU	2.98148
GGAGUAG	2.98148
GUGAGGU	2.9742
GGUGUAG	2.9742
GGAAAAG	2.97056
AAGGCGG	2.97056
GGUAGGU	2.96327
GUACGGG	2.95963
AGUGGGC	2.95963
UGUGGGA	2.95599
GAAGGUU	2.95599
CGGGAGG	2.95599
UGGAGGA	2.95235
UGAAGGA	2.95235
GCAGGGA	2.94142
GAAGAGG	2.94142
UAGGAGG	2.93778
CGGGCGG	2.93778
GACAGGG	2.93413
CAGUGGG	2.93049
UGAUGGG	2.92321
GGGUGAC	2.92321
CGGAGGG	2.92321
AAUGGGC	2.92321
AAGGAUA	2.92321
AGAUGGA	2.91592
GGAUGAG	2.91228
GAGUUGG	2.91228
CAGGGGU	2.91228
AGGGCGA	2.91228
UGUGGGU	2.905
GGAGCGA	2.905
AAACGGG	2.90135
GGGUACG	2.89771
AUAGGGA	2.89771
AGGUGAG	2.89771
GGGGGAU	2.89407
AAAGGGC	2.89407
UAAUGGG	2.88679
GGGACAG	2.88314
CAGGGUA	2.88314
GGUGGCG	2.8795
GAUGUGG	2.8795
GGGAUGU	2.87586
GAGGGUU	2.87586
UGCGGGG	2.87222
GAUAGGU	2.87222
AGAUAGG	2.87222
GGGAAAU	2.86857
ACGAAGG	2.86857
GGGGAGU	2.86493
GUGGAGU	2.86129
GGUGGUA	2.86129
AUGGGUU	2.85765
GGGUGCG	2.85401
GGUUGAG	2.85036
GGGAUAU	2.85036
GGCAGGA	2.85036
UGGGAUA	2.84672
GUAGGGC	2.84672
GGGACAA	2.84672
CAAGGGU	2.84672
GGGUUAA	2.84308
CAGGGUG	2.84308
ACGGGGA	2.84308
UUGGGGU	2.83944
GGGCGUG	2.83944
GAGCAGG	2.83944
GGGGCAA	2.83579
GGCGGAG	2.83579
GGAGGAG	2.83579
UGGGUUA	2.83215
GGAAAUG	2.83215
GAGGGGG	2.83215
AACAAGG	2.82851
AUGAAGG	2.82487
UAGGUGG	2.82123
GGGGUAC	2.81758
GGAUGUG	2.81758
AGCAAGG	2.81758
GGGAUUG	2.81394
UAUGGGU	2.8103
GGUUGGA	2.80666
GGAGGCA	2.80666
GAGGGCG	2.80666
AGGAAAG	2.80666
AGGAGUG	2.80302
UACGGGG	2.79937
GAAGGAC	2.79573
CAGGGGA	2.79573
GGUAAUG	2.79209
AAGUAGG	2.79209
GGGGCGG	2.78845
GGAGAUG	2.78845
GACGGGG	2.78845
UGGGGUU	2.7848
CGGGGCA	2.7848
UUGGAGG	2.77752
UGGAAAG	2.77752
GGUUUGG	2.77752
GGAAGCG	2.77752
CAAAGGG	2.77752
GAUGGUG	2.77388
AGUUGGG	2.77388
UAGGGCG	2.77024
GACGAGG	2.77024
CACGGGG	2.77024
AGAGUGG	2.77024
GGGAAGU	2.76295
GGCAGGG	2.76295
ACGGGAA	2.76295
UAUGGGA	2.75931
UAUAGGG	2.75931
GCAGGAG	2.75931
GAUUAGG	2.75931
CGGGGAA	2.75931
UGAAAGG	2.75567
GUUGGGU	2.75202
GCGGGUG	2.75202
GAGAGGG	2.75202
UGGUGGA	2.74474
AUUGGGU	2.7411
UGGGUGC	2.73746
GUGCGGG	2.73746
AGGUAAG	2.73746
GUACAGG	2.73381
AGGCGGG	2.73381
AAAUGGU	2.73381
ACGGUGG	2.73017
GUGAGGA	2.72653
GGGUCAG	2.72653
CGAUGGG	2.72653
GGGGACA	2.72289
AUUAGGG	2.72289
GGUCGGG	2.71924
UGGAGUG	2.7156
GGGAUUA	2.7156
GGUGAAG	2.71196
GGGAUAC	2.71196
AGGUUGG	2.71196
AAACAGG	2.71196
UGGUGAG	2.70832
AGGAGGU	2.70832
AGAUGGG	2.70832
GUGUGGA	2.70468
AUGGGCA	2.70468
GACAUGG	2.69739
AGGGUAC	2.69739
ACAGGAG	2.69739
GGGUAGC	2.69375
GGGGGGA	2.69011
GGUGAGA	2.68282
CAGGUAG	2.67918
AAGAUGG	2.67918
GGGCGAA	2.67554
CGGGGCG	2.67554
CGAAGGG	2.67554
AAAAUGG	2.67554
UGGGAGC	2.66825
AGGGAGA	2.66825
UGGGGCG	2.66461
AGCGAGC	2.66461
AAGGCAG	2.66461
GAAGGCG	2.66097
AAGGACG	2.65733
AAGGAAC	2.65733
GGUAGGC	2.65368
GCAAGGA	2.65368
GAAUGGU	2.65368
UAAAGGG	2.6464
GGGAUGC	2.6464
GCGGGAG	2.63912
AGUGUGG	2.63912
UGAGUGG	2.63183
GGAGUGA	2.63183
ACGGGAG	2.63183
UGGGGUC	2.62455
GUCGGGG	2.62455
GAAGAAG	2.62455
AGGAGCG	2.62455
UGGGUGU	2.61726
AUGGAAA	2.61726
GGGGGAA	2.60998
GGAGUGU	2.60269
AGCGGAU	2.60269
AAAGGAC	2.60269
GGUGAGC	2.59905
AUGGGGC	2.59905
AUGGACG	2.59905
ACAGGUA	2.59905
AAUUGGG	2.59905
GGUGCGG	2.59541
GGGGGAG	2.59541
GAGGUGA	2.59541
GGAAGUG	2.59177
GAGGCGG	2.59177
AUGGAUG	2.59177
AUGGAGA	2.59177
UGGGUAC	2.58812
CAACGGG	2.58812
GGGGUGC	2.58448
AGUGGCG	2.58448
GGGGGGG	2.58084
GGGGGCG	2.5772
GGGGAAC	2.5772
GGGCGGU	2.5772
CAUGGGU	2.5772
CAGGGGG	2.5772
GUAAGGU	2.57356
ACGGAGG	2.57356
AAGGAGC	2.57356
GGUUAGA	2.56991
GAGGAUG	2.56991
GUGGAGA	2.56627
GGGUUAU	2.56627
GGCGGGU	2.56627
UGGGUUG	2.56263
GGGGUCG	2.55899
GGAGUUG	2.55899
AAGGCGA	2.55899
UGGGAGA	2.55535
GUGAUGG	2.55535
CGGGUGA	2.5517
CAGGGCA	2.5517
AAGGUGC	2.5517
GUGGGUU	2.54078
GCGGGUU	2.54078
CGGGGAG	2.53713
GGGGAGA	2.53349
CGGGGGA	2.53349
GGGAGAG	2.52985
CGGAAGG	2.52985
CAGGUGG	2.52985
UGCAGGG	2.52621
GAGGUAA	2.52621
GGUGAUG	2.52257
GAGUGGU	2.51892
AGUAUGG	2.51892
AGGGGAG	2.51892
AAAAGGU	2.51892
GGGUCGG	2.51528
GGGAAAC	2.51164
CAUGGGG	2.51164
UUGGGAG	2.508
AUGCGGG	2.508
AUGGAUA	2.50435
AUGAUGG	2.50435
GGGAGAA	2.50071
GCGGGUA	2.50071
CAGCGGG	2.50071
CAAGGGA	2.50071
GCGGGGC	2.49707
GCGGGAA	2.49707
GUAGUGG	2.49343
CACAGGG	2.49343
AUCGGGG	2.49343
AAUGGUA	2.49343
UGGGAAA	2.48979
GGGGCGA	2.48979
GGGGCAU	2.48979
GGAUACA	2.48979
AUGGCGG	2.48979
AUAGGAA	2.48614
UGCGGGU	2.4825
GGAUAGA	2.4825
AGUUAGG	2.4825
GGGAGCA	2.47886
UAGGGAU	2.47522
ACGUGGG	2.47522
GGGUAAC	2.47157
AUGGGAC	2.47157
UGUGGAG	2.46793
GUGGAGC	2.46793
GGUACGG	2.46793
GGGUGUU	2.46429
GGAUGGC	2.46429
CGGAGGU	2.46065
AGAGGAA	2.46065
UAGCGGG	2.45701
GUGGAAA	2.45701
GGUGGAU	2.45701
GCUGGGG	2.45701
GAUGGUA	2.45701
GAAGGCA	2.45701
UGAGGUG	2.45336
UUGGGCG	2.44972
GUAAUGG	2.44972
GGUGGAC	2.44972
GGGUGGC	2.44972
AUGGUAG	2.44972
AGCAGGA	2.44608
GGGUAUA	2.44244
GGGAUCA	2.44244
GAGGGGC	2.43879
UUGUGGG	2.43515
GUAUGGA	2.43515
GGGGCGU	2.43515
GGAACAG	2.43515
GGUAGAA	2.43151
CGUGGGU	2.43151
GGUAGUG	2.42787
AGGGUGC	2.42787
GGUGCAG	2.42423
UCGGGGG	2.42058
UAGGAGU	2.42058
CAGGAGG	2.42058
AGGGGUU	2.42058
UGGGAAU	2.41694
GGGACGA	2.41694
AGGUAGA	2.41694
AAAGUGG	2.4133
UGGGCGU	2.40966
AUAGGUG	2.40966
GGAUAUG	2.40601
CAGGGCG	2.40601
CAGGGAU	2.40601
GGUGUGA	2.40237
GAAUUGG	2.40237
AGGGACA	2.40237
GUGGGUC	2.39873
GUGGGAC	2.39873
AGGGUUU	2.39873
UAGGUGA	2.39145
GUAGGAU	2.39145
GGACGAG	2.39145
CGUGGGA	2.39145
AGCGUGG	2.39145
GGGUUAC	2.3878
GCGGGAU	2.38416
UGGGUAA	2.38052
GACAGGU	2.37688
UGGUGGU	2.37323
GUAGGAA	2.37323
AGGGAUU	2.37323
AGGGACG	2.37323
ACGGGGC	2.37323
GACGGGU	2.36959
CAGAAGG	2.36959
UGGGCAA	2.36595
UGAUAGG	2.36595
GGAAUAG	2.36595
GCAGUGG	2.36595
AAGGUUU	2.36595
UUAGGGA	2.36231
ACAGGGC	2.36231
GGGGUUU	2.35867
GGGGAUU	2.35867
GAACGGA	2.35867
AGGGGCA	2.35867
AGGGCAA	2.35502
GGGAGAU	2.35138
CAGUAGG	2.35138
GUGGAUG	2.34774
AAUGGUG	2.34774
UACAGGG	2.3441
GUGGAAU	2.3441
GGUGGCA	2.3441
GGGUUUG	2.3441
GGGCAAG	2.3441
AACGGAG	2.3441
GGGAGUA	2.34046
AAGGAAU	2.34046
UAGGGGC	2.33681
AAUGGUU	2.33681
GUUGGGC	2.33317
GGGGGCA	2.33317
GCAGAGG	2.33317
GACAGGA	2.33317
CAGAGGG	2.33317
AAUGGAU	2.33317
GUAGAAG	2.32953
AACGGGC	2.32953
AGUGGAU	2.32589
GUGGACG	2.32224
GAUGAAG	2.32224
GAAGCGG	2.32224
CGCGGGG	2.32224
CGAGUGG	2.32224
ACGGGUU	2.32224
GUAUAGG	2.3186
CGGGUUG	2.3186
AGGUGUG	2.3186
AGGGAGC	2.3186
GUGGAUA	2.31496
GGUACAG	2.31496
CAAGGAG	2.31132
GGGCAGU	2.30768
GAGGUGU	2.30768
CGGGAUG	2.30768
GAUGGAU	2.30403
GACGGGA	2.30403
UGGAUAG	2.30039
GGAUAAG	2.30039
GCACGGG	2.30039
AGGGCAG	2.30039
CGUAGGG	2.29675
GUAGGCG	2.29311
GUGGCGA	2.28946
GGAUUAG	2.28946
AUAGGUA	2.28946
AGCGGAG	2.28946
GGCGAAG	2.28582
ACAAAGG	2.28582
UGGAGCG	2.28218
UGGGGAC	2.27854
GGGCGUA	2.27854
GAUUGGA	2.27854
UUGGGGA	2.2749
UGGGCAG	2.2749
UAGGAUG	2.2749
GGGGACG	2.2749
GGAGGAU	2.2749
AUAGGAG	2.2749
GGGGAUC	2.27125
UGGGACG	2.26761
UAGGUAG	2.26761
CGGUGGA	2.26761
AAUCGGG	2.26397
UGACAGG	2.26033
GUGGUAG	2.26033
CGGGAAA	2.26033
AAGGUGU	2.26033
GGGCAGA	2.25304
UGGGAAC	2.2494
UGGGACA	2.24576
GUAGGUA	2.24576
AUUGGAG	2.24212
AUGGAGU	2.24212
UAGGGAC	2.23847
GUGCAGG	2.23847
GGUGACG	2.23847
AUGGACA	2.23847
AGUGGUG	2.23847
UCGUGGG	2.23483
GGCGGUG	2.23483
GGCAUGG	2.23483
CGGGUAG	2.23483
GGAAAGA	2.23119
CGGGGUU	2.23119
UAGGGCA	2.22755
GGAGGUU	2.22755
AGGGCGG	2.22755
UGAGGGC	2.2239
GCGGGCA	2.2239
GAAACGG	2.2239
CGGGGGC	2.2239
AGGAGGA	2.2239
ACGGGUA	2.2239
GGUAAGA	2.22026
GGGCACG	2.22026
UGAAUGG	2.21662
GCGUGGA	2.21662
UGGUGUG	2.21298
GCGUAGG	2.21298
ACAAUGG	2.21298
CGUGGGC	2.20934
UGGAGCA	2.20569
AGGAUAG	2.20569
AGAGGGU	2.20569
UGGCGGA	2.20205
GGGCAAC	2.20205
GAGAGGU	2.20205
UGGGUAU	2.19841
GAGGAAA	2.19841
AGGAGAG	2.19841
GUAGGCA	2.19477
ACGGGAC	2.19477
AAAAAGG	2.19477
AGGUGGU	2.19112
GUUGGAG	2.18748
UGGAAGA	2.18384
GCAAAGG	2.18384
GGCAGAG	2.17656
AUGUAGG	2.17656
GCGGGCG	2.17291
GUGGUUA	2.16563
GGGGCAC	2.16563
GCAAGGU	2.16563
AAGCAGG	2.16563
UGGAGGC	2.16199
UAGGGUC	2.16199
CAUGGGA	2.16199
AUAAGGA	2.16199
AGGAGAA	2.16199
UGGGGCU	2.15834
UAGAUGG	2.15834
GGGUAUC	2.15834
GGCGAUG	2.15834
GCGAAGG	2.15834
AGUGGUU	2.15834
AGGUUAG	2.15834
AGAGGGA	2.15834
AAAGGCG	2.15834
UGGUUGG	2.1547
GUGGUUG	2.1547
GUGACGG	2.1547
GAGAGGA	2.1547
GGACGGU	2.15106
CGGUAGG	2.15106
UGUUGGG	2.14742
GGACGGA	2.14742
AUGGGUC	2.14742
UGAAGGU	2.14378
UGACGGG	2.14013
GCAGCGG	2.14013
AUACGGG	2.14013
CGAGGUG	2.13649
CGACGGG	2.13649
AUAGGGC	2.13649
AGGGGGA	2.13649
AGAUUGG	2.13649
AACGAGG	2.13649
UUUGGGG	2.13285
CAAGGUG	2.13285
UUUGGGU	2.12921
GAAAGGC	2.12921
CAUAGGG	2.12921
AGCUGGG	2.12921
UGGGUCG	2.12557
UGGAGAG	2.12192
GUAAGGC	2.12192
GGGGAGC	2.12192
AUGAGGA	2.12192
GUUGGUG	2.11828
GGACAAG	2.11828
GGGUGUC	2.11464
CGGGGAU	2.11464
GGUGGUC	2.111
AGUAGGU	2.10735
AGGUGAA	2.10735
GGAAUGA	2.10371
ACUGGGA	2.10371
AAUGGAC	2.10007
GGGCGCG	2.09643
GCGCGGG	2.09643
AGGUAAA	2.09643
UUGGUGG	2.09279
GGAGCAG	2.09279
GAUCGGG	2.09279
GGGCAAA	2.08914
GAUGGGC	2.08914
AUGGUGA	2.08914
AUCAGGG	2.08914
GGGGCUG	2.0855
GGGCAAU	2.0855
GGGAGAC	2.08186
ACUAGGG	2.08186
UUAGGGG	2.07457
UAAGGUG	2.07457
GGUGACA	2.07457
GCAGGAA	2.07457
CGGGAAG	2.07457
AGGGGCG	2.07457
GGAUAGC	2.07093
AGGAAUG	2.07093
AAUGUGG	2.06729
GGAUGAA	2.06365
GCGAGGA	2.06365
UGAGCGG	2.06001
AUAUGGU	2.06001
GGGGGUC	2.05636
AUGGUUA	2.05636
GCGGCGG	2.05272
CAGGGUU	2.05272
AUUAGGA	2.05272
AGGGGGG	2.05272
AGAGGUG	2.05272
GGGUACU	2.04908
AGAGGUA	2.04908
UUGGGUU	2.04544
UCAGGGA	2.04544
GGUGAGU	2.04544
UUGGGGC	2.04179
GUGCGGA	2.04179
GUAUGGU	2.04179
GAGUGAG	2.03815
GGUGGUU	2.03451
GGAGAGC	2.03451
UAUUGGG	2.03087
GGUUGGC	2.02723
GGAUGCG	2.02723
GCGAUGG	2.02723
AAGGUAU	2.02723
AACAGGA	2.02723
UACGGGU	2.02358
CAGGAGA	2.02358
AUGUGGA	2.02358
AUGGAAC	2.02358
AGCGGAA	2.02358
AAUGGCG	2.02358
GAUCAGG	2.01994
AUGGUUG	2.01994
GAGGGAC	2.0163
ACAGGUG	2.0163
UUAGGAG	2.01266
UAACGGG	2.01266
GGUAGAC	2.01266
GGGCUGG	2.01266
GGUAACG	2.00901
GGGUCGA	2.00901
GGAAAGC	2.00901
AAGGGUC	2.00901
UGCGAGG	2.00537
GGCGGAA	2.00537
GACGGAG	2.00537
AAGCGGA	2.00537
GGGUCGU	2.00173
GAGGAUA	2.00173
CUAGGGU	2.00173
AGGACGG	2.00173
GGGGGGC	1.99809
GGAAGAA	1.99445
GAGGGCA	1.99445
AAGAGGA	1.99445
GUUAAGG	1.9908
GUGGCAG	1.9908
GGUCAGG	1.9908
GCAUGGA	1.9908
CGGGCAG	1.9908
GGUAUAG	1.98716
GGGAAUC	1.98352
GGAGGAC	1.98352
GGAUACG	1.97988
GGACGUG	1.97988
CGAAAGG	1.97623
GGCGGGC	1.97259
GCGGGUC	1.97259
CGGCGGG	1.97259
GGGUUGU	1.96895
GAUACGG	1.96531
CUAGGGG	1.96531
AUGGUGU	1.96531
AUGGUAA	1.96531
AGGGGAC	1.96531
GGGACAU	1.96167
GGAUCGG	1.96167
CAGGCGG	1.96167
ACUGGGU	1.96167
UCGGGUG	1.95802
UAGGUAA	1.95802
GAGGUUG	1.95802
UUGGGUA	1.95438
UGGAAUG	1.95438
UGGGUUU	1.95074
UGGGAGU	1.95074
GGGUUUA	1.95074
GGCGAGU	1.95074
GGCAAAG	1.95074
GGAAAAA	1.95074
GACUGGG	1.95074
AAGGCAA	1.95074
GGUUAAG	1.9471
AUCGGGU	1.9471
AGGUAUG	1.9471
UGGUUAG	1.94345
GUGUGAG	1.94345
GGUUGGU	1.94345
GGACAUG	1.94345
GCUAGGG	1.94345
ACAAGGA	1.94345
UGAGGAG	1.93981
UAGGAAG	1.93981
CAAGGUA	1.93981
AGAGGGG	1.93981
GUGGGCU	1.93617
GGGCGAC	1.93617
GGGAGUU	1.93617
CGGGUGC	1.93617
AAUGAGG	1.93617
UAGUAGG	1.92889
GGGAUCG	1.92889
CGUGGAG	1.92889
UCGAGGG	1.92524
GUAGCGG	1.92524
GGAGCAA	1.92524
GGAGAAC	1.92524
GGCGCGG	1.9216
GGAAACG	1.9216
AUGGCGA	1.9216
UUGGGAA	1.91796
UGGAACG	1.91796
GGGUUGC	1.91796
GGAGAUA	1.91796
AGUGGUA	1.91796
GUUAGGA	1.91432
GGGCGGC	1.91432
GGGAAUU	1.91432
GGAAACA	1.91432
CGGUUGG	1.91432
CGGAAAG	1.91432
CAGGAAG	1.91432
AACGGAA	1.91432
ACACGGG	1.91067
GGGGGAC	1.90703
GGGGCGC	1.90703
GGAGACG	1.90703
UUGGGAU	1.90339
GGAUCAG	1.90339
GAGACGG	1.90339
UUGAAGG	1.89975
UAAGGAG	1.89975
GUCGAGG	1.89975
GGAGGUC	1.89975
GGAAUUG	1.89975
UGUAGGA	1.89611
UACGGGA	1.89611
GGGUUUU	1.89611
GGGACCA	1.89611
CGGGGUC	1.89611
UGGUAGA	1.89246
GUUAGGU	1.89246
GGUAUGA	1.89246
CCGUGGG	1.89246
GGAAGAC	1.88882
GAGGAGA	1.88882
UGUGAGG	1.88518
UGUAGGU	1.88518
GGGAACC	1.88518
GCAUAGG	1.88518
ACAAGGU	1.88518
GGGCAUG	1.88154
GGAGACA	1.88154
CGUUGGG	1.88154
UGGCAGG	1.8779
GAGGUAU	1.8779
ACGGGAU	1.8779
UGAGGUA	1.87425
GUGUGGU	1.87425
GGCGAGC	1.87425
AGGUGCG	1.87425
ACGGGCA	1.87425
GGGUGCU	1.87061
AUCGGGA	1.87061
CGGAUGG	1.86697
UGGUCGG	1.86333
GUAGGAC	1.86333
GGUCGAG	1.86333
GUGAGGC	1.85968
GGCGUAG	1.85968
AAGACGG	1.85968
GUGAGCG	1.85604
GCAGGUG	1.85604
GUGAGAG	1.8524
GGUGUGC	1.8524
AAAGGCA	1.8524
AGUUGGA	1.84876
UCGGGGC	1.84512
GUCGGGU	1.84512
GAGGUAC	1.84512
GACGUGG	1.84147
AUUGGUG	1.84147
AAACGGA	1.84147
UAAGGCA	1.83783
GUGGUGA	1.83783
GGGUGCC	1.83783
GGAAAGU	1.83783
AUAAUGG	1.83783
AGAACGG	1.83783
UGUGGGC	1.83419
UGGGAUC	1.83419
GGGAGUC	1.83055
AUGAGGU	1.83055
GGUGAAA	1.8269
GGGGUUC	1.8269
GCGGAUA	1.8269
CGGGUGU	1.8269
AGGAGUA	1.8269
UAGGCGA	1.82326
GAUGGCG	1.82326
ACGUGGA	1.82326
GGGUCAA	1.81962
GAGGAAC	1.81962
CUGGGUG	1.81962
UGGAUGA	1.81598
GCGAGGU	1.81598
ACGAUGG	1.81598
GUGGUAA	1.81234
GGUGAUA	1.81234
GGGUAUU	1.81234
GAGUGGC	1.81234
CUGGGGG	1.81234
CGGGUAA	1.81234
ACGCGGG	1.81234
GGGGCUA	1.80869
ACCAGGG	1.80869
GUCAGGG	1.80505
GGUACAA	1.80505
CGCGGGU	1.80505
GGGCAUA	1.80141
CGAGGUA	1.80141
UGAGAGG	1.79777
GCGGGAC	1.79777
GCGGAAG	1.79777
AGCAUGG	1.79777
ACGUAGG	1.79777
UAGGCGG	1.79412
GUGGACA	1.79412
CUGGGGU	1.79412
GUGUUGG	1.79048
GGAUUGA	1.79048
AUAGAGG	1.79048
UGUGUGG	1.78684
GGUAAGC	1.78684
GAGGAGC	1.78684
UAAAGGU	1.7832
GGGACUG	1.7832
GGCUGGG	1.7832
CACGGGU	1.7832
AUUGGGC	1.7832
UAGGAGA	1.77956
GGUUGUG	1.77956
GGAUGUA	1.77956
CUGGGUA	1.77956
CGCAGGG	1.77956
GGGGGCU	1.77591
GCUGGGU	1.77591
GAGGUUA	1.77227
AACUGGG	1.77227
UGGGCAC	1.76863
GGUGAAC	1.76863
GGGUUCG	1.76863
CAAGGAA	1.76863
AUUUGGG	1.76863
AGGCAGG	1.76863
GGAAGCA	1.76499
GAUGGAC	1.76499
AGGGGUC	1.76499
UCGGGGU	1.76134
GGAUGCA	1.76134
AGGUGUA	1.76134
ACAGAGG	1.76134
GGCAAUG	1.7577
CAUGGGC	1.7577
ACAUGGA	1.7577
GUUGUGG	1.75406
UUGGGAC	1.75042
GGAACGA	1.75042
GCCAGGG	1.75042
CGGGUUA	1.75042
CAGUGGA	1.75042
AUGGAAU	1.75042
GGGCGAU	1.74678
CGGAGGA	1.74678
AGGAAAA	1.74678
GGCGAGA	1.74313
AUAAGGU	1.74313
AACAGGU	1.74313
UAGGACA	1.73949
GGCGGAU	1.73949
GGCACGG	1.73949
AGCAGGU	1.73949
UAGGAGC	1.73585
UAAGGUU	1.73585
GGAGCGU	1.73585
AUAAAGG	1.73585
AAGGUCG	1.73585
UGGGACU	1.73221
UGGAGAA	1.73221
UGGUAAG	1.72856
UGGCGAG	1.72856
UAGGAUA	1.72856
UAGGACG	1.72856
GUGGAAC	1.72856
GGGACGU	1.72856
GCGAGUG	1.72856
CGUGAGG	1.72856
UACAGGA	1.72492
GGUGCUG	1.72492
GGCGGUA	1.72492
AGGAGGC	1.72492
GGUGUUG	1.72128
ACGGAUA	1.72128
AAGGUAC	1.72128
UGGUGGC	1.71764
GAGUGUG	1.71764
AGACAGG	1.71764
GAAUCGG	1.714
GGGAGCU	1.71035
GAGGAAU	1.71035
CGGGGAC	1.71035
CCGGGGU	1.71035
AAGGAUU	1.71035
UGGGUCA	1.70671
GGUAAGU	1.70671
GGGUCCG	1.70671
CAGGAGU	1.70671
GUAACGG	1.70307
GCAAUGG	1.70307
GAUGCGG	1.70307
AGGCGGA	1.70307
AGGCGAG	1.70307
AGAGGAG	1.70307
UCGGGGA	1.69943
GGGCAGC	1.69943
GACGGUG	1.69943
CGUAGGA	1.69943
CAUGGAG	1.69943
AUGGCAA	1.69943
UGCGGGA	1.69578
ACCGGGG	1.69578
UGAGGAU	1.69214
GCUGGGA	1.69214
GAAAGUG	1.69214
AUAGUGG	1.69214
AGGUGAC	1.69214
GGAGAGU	1.6885
GAGGACG	1.6885
UAUGGAG	1.68486
UAGGUGU	1.68486
GUGGCAA	1.68486
UGAGGCG	1.68122
UAGGUUG	1.68122
GUGGUGC	1.68122
GAUGGUU	1.68122
GAGGCAG	1.68122
AUAUGGA	1.68122
ACGGAAG	1.68122
AAUGGCA	1.68122
UAGGCAG	1.67757
UAGGAAC	1.67757
UAGAGGU	1.67757
GAAUGGC	1.67757
AGUGGCA	1.67757
GCAGGUA	1.67393
CGAGGAG	1.67393
GUGCGAG	1.67029
GUAGAUG	1.67029
UGAGGAA	1.66665
GGGUCAC	1.66665
GGAGUUA	1.66665
GCGGAGA	1.66665
AAGGCGU	1.66665
UGGACGA	1.66301
AGUCGGG	1.66301
UGGAGUA	1.65936
GUAUUGG	1.65936
GGUAAAA	1.65936
GGAGAAA	1.65936
GAGAGUG	1.65936
GAGAAUG	1.65936
AAGAGGU	1.65936
UAAGGAA	1.65572
GGCAGGU	1.65572
GGAGCAC	1.65572
CACGGGA	1.65572
AACGGAU	1.65572
GAGGUGC	1.65208
AGUGAAG	1.65208
AAAACGG	1.64844
UUAUGGG	1.64479
UAUGGGC	1.64479
UAAUGGA	1.64479
UAAAGGA	1.64479
GUGAGUG	1.64479
GCGGAUG	1.64479
UAAGGCG	1.64115
GGUGUAA	1.64115
GGUAGCG	1.64115
GAAGUGA	1.64115
CAGGAUG	1.64115
AUUGAGG	1.64115
UGAGGUU	1.63751
GGACUGG	1.63751
CGGUGAG	1.63751
AGGAAGA	1.63751
UGGGAUU	1.63387
UGCGUGG	1.63387
UAAGUGG	1.63387
GUGGUCG	1.62658
GGAUAGU	1.62658
GAGCUGG	1.62658
CUGUGGG	1.62658
CAGGUUG	1.62658
AGAUGGU	1.62658
AGAGAAG	1.62658
GUAGGUU	1.62294
CGAAGGA	1.62294
CAAAGGU	1.62294
GGUAGCA	1.6193
GAUUGGU	1.6193
CCGGGUG	1.6193
AACGGUG	1.6193
AACAGGC	1.6193
GUUGGUA	1.61566
GAGAAAG	1.61566
CGGUGGU	1.61566
CGGGUCG	1.61566
AGGUGGC	1.61566
AGGUGAU	1.61566
ACAGUGG	1.61566
GUGUGGC	1.61201
CGGAGUG	1.61201
AGAAGAG	1.61201
GUUGAAG	1.60837
CGGUGGC	1.60837
AGGGUCG	1.60837
AGCGGCG	1.60837
UGGGCAU	1.60473
CUAGGGA	1.60473
AAGUGGU	1.60473
UGGAGAC	1.60109
UGGAAGU	1.60109
GGUCGGA	1.60109
GGAGUCG	1.60109
CAGAGGU	1.60109
UAGGAAA	1.59745
GGUUAGU	1.59745
CAGGGAC	1.59745
UGGGCUG	1.5938
UGGAAGC	1.5938
GGGUUUC	1.5938
GCGAGGC	1.5938
CGGAUAG	1.5938
CGGGCGA	1.59016
CGAGGAA	1.59016
GCGCAGG	1.58652
GCGACGG	1.58652
AGGAGCA	1.58652
GUGGGCC	1.58288
GGGUACC	1.58288
GCGGUAG	1.58288
ACACAGG	1.58288
GUGGUGU	1.57923
GGUGCGA	1.57923
GGAGAAU	1.57923
GGAAUGU	1.57923
GGAGCAU	1.57559
AGGUCGG	1.57559
AGAGAGG	1.57559
ACUGGGG	1.57559
AGGUGCA	1.57195
AGGAUGA	1.57195
AGCGGGC	1.57195
AAUAGGA	1.57195
UGUGGUG	1.56831
UCGGGUA	1.56831
GGCAGUA	1.56831
AGUUGGU	1.56467
UCGGUGG	1.56102
GGGCAUC	1.56102
GGAGUGC	1.56102
GAACGGU	1.56102
AAGGACC	1.56102
AAGCGAG	1.56102
GUUGGAU	1.55738
GAGGCGA	1.55738
CGGGAUU	1.55738
GUGAAAG	1.55374
GGUCGGU	1.55374
GGAAGAU	1.55374
GAGUCGG	1.55374
UUAAGGG	1.5501
UAAGGAU	1.5501
GUGUAGA	1.5501
CAGAUGG	1.5501
AUAGGAU	1.5501
AGCAGAG	1.5501
AUGCAGG	1.54645
AGGCAAG	1.54645
UAGAGGA	1.54281
UAGACGG	1.54281
GCAGGCG	1.54281
GAGUAAG	1.54281
AAGGAUC	1.54281
UAUGAGG	1.53917
GAGGACA	1.53917
UGGCGGU	1.53553
CAGGUGA	1.53553
CUGAGGG	1.53189
AAAGCGG	1.53189
UGGUUAA	1.52824
UGGAGUU	1.52824
UGAUGGA	1.52824
UAGGCAA	1.52824
GGCGGCG	1.52824
ACGAGGA	1.52824
AAGGGCC	1.52824
UAGUGGA	1.5246
GUGGAUU	1.5246
GGACCGG	1.5246
ACGGGCG	1.5246
AAUAAGG	1.5246
GGCAGGC	1.52096
GAAAAAG	1.52096
CGGUAAG	1.52096
CAGGGGC	1.52096
AGGAGUU	1.52096
UUGUAGG	1.51732
UGGGACC	1.51732
GAUAGAG	1.51732
AGUAGGC	1.51732
UUUAGGG	1.51367
GUUCGGG	1.51367
GCAGGGC	1.51367
AUGGGCU	1.51367
AGGGUCA	1.51367
ACAGGAU	1.51367
UAAGGAC	1.51003
GAGCGGU	1.51003
CCAGGGA	1.51003
UAAGGGC	1.50639
GGGGACC	1.50639
CGGGUCA	1.50639
UGGUAUG	1.50275
GGUGCGC	1.50275
GGAGCUG	1.50275
GGAAGUA	1.50275
GCGGACG	1.50275
GAUGGCA	1.50275
CGGGACG	1.50275
UGUGGAU	1.49911
CGGGAGU	1.49911
GGAACAA	1.49546
GAUGUAG	1.49546
CGGGAAC	1.49546
CGAGGCG	1.49546
CAGUGAG	1.49546
AGGUAAU	1.49546
GGAGUAC	1.49182
GACGAAG	1.49182
AACGUGG	1.49182
AAAGAGG	1.49182
GUCGGUG	1.48818
GGCAGCG	1.48818
CAAGGCG	1.48818
AUGGCAG	1.48818
AUAGGUU	1.48818
AGGACAG	1.48818
UUGGCGG	1.48454
GUAGACG	1.48454
AGAUGAG	1.48089
GUUGGAA	1.47725
GGUGAAU	1.47725
GGACAAA	1.47725
ACAUAGG	1.47725
GGGCUAG	1.47361
GCGGAAA	1.47361
GCAGAAG	1.47361
CAGGAGC	1.47361
AUUGGCG	1.47361
ACAGGAA	1.47361
UGUGGAA	1.46997
GAUUUGG	1.46997
AGGAGAU	1.46997
UUGGAAG	1.46633
UUCGGGG	1.46633
GUGCUGG	1.46633
GGUGCAA	1.46633
CGGGUAC	1.46633
UCAGGGG	1.46268
GUGGCGC	1.46268
CGAGAGG	1.46268
AGGAACG	1.46268
AGAGCGG	1.46268
AAAGGUC	1.46268
UAUGGUG	1.45904
UAUAAGG	1.45904
GGUUACA	1.45904
GGCAGUG	1.45904
CGGCGAG	1.45904
CGAUAGG	1.45904
CAAGUGG	1.45904
AGUUUGG	1.45904
UUGGUAG	1.4554
UAUGGAC	1.4554
GACGGAA	1.4554
GAAAAUG	1.4554
AAUUAGG	1.4554
UGGAUAC	1.45176
GUUAUGG	1.45176
CGGAGCG	1.45176
UGGACAG	1.44812
GGAUAAA	1.44812
CAAGGGC	1.44812
AGGAUUG	1.44812
AGGAAAU	1.44812
GGUGUAC	1.44447
GCAACGG	1.44447
CGUGGUG	1.44447
CGGGAUA	1.44447
AGAUGAA	1.44447
UAGCAGG	1.44083
GGAAAAC	1.44083
CGGAGAU	1.44083
AGUGGAC	1.44083
UUGGGCA	1.43719
GUAGAGA	1.43719
GGUUCGG	1.43719
GGACAGA	1.43719
ACGGAUG	1.43719
GGAAUGC	1.43355
CGGGGCU	1.43355
UGUAAGG	1.4299
GAGGAGU	1.4299
AGGGCAU	1.4299
AAGUUGG	1.4299
UGCGGAG	1.42626
GUCGUGG	1.42626
GGGAUUU	1.42626
GGAUGAC	1.42626
CCAGGGG	1.42626
AUGGUUU	1.42626
ACAGGCG	1.42626
GAGCGGC	1.42262
GAGCAAG	1.42262
GAAAGAG	1.42262
CGGUGUG	1.42262
GGUGUGU	1.41898
CGGGAGC	1.41898
CAGGGUC	1.41898
CAAGGAU	1.41898
ACGGGUC	1.41534
AAAUGGC	1.41534
GGUUGCG	1.41169
GGGACGC	1.41169
GCGGCGA	1.41169
AAUUGGA	1.41169
GUGCGGU	1.40805
GGUUGAA	1.40805
GGCAGAA	1.40805
CGCGUGG	1.40805
CGAGGGC	1.40805
CGAACGG	1.40805
AUGACGG	1.40805
ACAGGCA	1.40805
GGUAAAU	1.40441
GGAGUAU	1.40441
CGAAUGG	1.40441
CAAUGGA	1.40441
AGCGGUG	1.40441
UCGGGAA	1.40077
GGUACGA	1.40077
GCGUGGU	1.40077
GCGUGGC	1.40077
GAGUAGA	1.40077
CCGGGGG	1.40077
AUCGAGG	1.40077
AGGGGGC	1.40077
AAAAGGC	1.40077
UGGCGAA	1.39712
GCCGGGG	1.39712
CUGGGAG	1.39712
CGAGGCA	1.39712
AGACGGG	1.39712
UAAGGUA	1.39348
GAGGGUC	1.39348
GAAGUAG	1.39348
CGGGUAU	1.39348
CGGCAGG	1.39348
AGUACGG	1.39348
GGUUAUG	1.38984
GGGCACA	1.38984
GCGGUGA	1.38984
CAGGUAA	1.38984
AAGGGCU	1.38984
UUGGUGA	1.3862
GUGUGCG	1.3862
GGGCGCA	1.38256
CGCUGGG	1.38256
AGUGCGG	1.38256
UGGAACA	1.37891
UAAAAGG	1.37891
GGCGGAC	1.37891
GGAUGAU	1.37891
GAAGAUG	1.37891
AUAUAGG	1.37891
GUCAAGG	1.37527
GGUAGAU	1.37527
CGACAGG	1.37527
AUAGGCA	1.37527
UGGAUUG	1.37163
UUGGAUG	1.36799
UGCGGUG	1.36799
GUUGGCG	1.36799
GGUUAAA	1.36799
GGGUCAU	1.36799
CAUUGGG	1.36799
AUACAGG	1.36799
AAGAGUG	1.36799
UGCAAGG	1.36434
UAAAUGG	1.36434
GUGGCGU	1.36434
GGUUGAU	1.36434
CGUGGCG	1.36434
ACGAGGU	1.36434
GUGAGAA	1.3607
GGGGGCC	1.3607
GGCUAGG	1.3607
GAUUGAG	1.3607
GAUGAUG	1.3607
CUGGGAA	1.3607
GACCGGG	1.35706
CAUGGAA	1.35706
GAUAGGC	1.35342
CUAAGGG	1.35342
AUGAGGC	1.35342
AGUGAGA	1.35342
AGGAAAC	1.35342
GGUUACG	1.34978
GGCGCAG	1.34978
GCGGAGC	1.34978
CGGGACA	1.34978
AGUAGUG	1.34978
AAGGCAC	1.34978
UUUGGGA	1.34613
GGCGAAA	1.34613
GGACGCG	1.34613
CAUGAGG	1.34613
UGUGGCG	1.34249
UGAACGG	1.34249
GGGCCGG	1.34249
AGAGGAU	1.34249
UUAGUGG	1.33885
UGAGCGA	1.33885
UAAGAGG	1.33885
CGAAGGU	1.33885
CAAAGGA	1.33885
UCGGGCG	1.33521
GGCGUGA	1.33521
GGACAAU	1.33521
CAAGGUU	1.33521
UGUGCGG	1.33156
UGAGAAG	1.33156
GGUUAAC	1.33156
GGUAUGU	1.33156
GGGACUA	1.33156
CGGAAUG	1.33156
CAGAGGA	1.33156
AUUGUGG	1.33156
UGGAGAU	1.32792
GAGAGCG	1.32792
AUGGGCC	1.32792
AUACGGA	1.32792
GACUAGG	1.32428
CUGGGGA	1.32428
CAACAGG	1.32428
AGAAAUG	1.32428
ACGGAGU	1.32428
AAGGCAU	1.32428
AACAUGG	1.32428
GUAGAGU	1.32064
GGGUUCA	1.32064
GGGAACU	1.32064
GAGGUCG	1.32064
CGGGAGA	1.32064
CAGGACG	1.32064
AUGGAUU	1.32064
AAUCAGG	1.32064
UAUGGUA	1.317
GGUCGUG	1.317
GGCGACG	1.317
GGCCGGG	1.317
GGCCAGG	1.317
GCGGAGU	1.317
AUAGGAC	1.317
AGGGAUC	1.317
UGAGGCA	1.31335
GAGAUAG	1.31335
CGGGAAU	1.31335
AGAGUAG	1.31335
ACGGUUG	1.31335
GUCGGGA	1.30971
CGAUGGA	1.30971
AACCGGG	1.30971
UGGUUGA	1.30607
GGUAACA	1.30607
GAGGCAA	1.30607
GAGAACG	1.30607
CACUGGG	1.30607
AGGCGUG	1.30607
AGAAAAG	1.30607
UAGGGCU	1.30243
GUAACAG	1.30243
GGAGUAA	1.30243
GAGUGCG	1.30243
AUGGAGC	1.30243
ACGGAGA	1.30243
GGGGACU	1.29878
CAAUAGG	1.29878
AGUGACG	1.29878
AGGUUGA	1.29878
AGGGCGU	1.29878
ACAGGUU	1.29878
ACAAGGC	1.29878
UUGAGGU	1.2915
UGAUUGG	1.2915
UAUGGUU	1.28786
GGAGGCU	1.28786
GCCGGGU	1.28786
CGUGGAA	1.28786
AGUGUAG	1.28786
AGGACAA	1.28786
ACAGGAC	1.28786
UCAAUGG	1.28422
GUGUAAG	1.28422
GUACGGU	1.28422
GGGGUCC	1.28422
ACCGGGU	1.28422
GGUGCGU	1.28057
GAACGAG	1.28057
AUCAGGA	1.28057
GACGGGC	1.27693
GAAUGAG	1.27693
ACGGUGA	1.27693
AAGAGAG	1.27693
UGGAAUA	1.27329
GGAACGU	1.27329
GCACAGG	1.27329
GAUAGUG	1.27329
GAGGGCU	1.27329
UCAGGUG	1.26965
UAGUGGU	1.26965
GGAUAUA	1.26965
AAUAUGG	1.26965
AAUAGGU	1.26965
UACGGUG	1.266
GGGACAC	1.266
CAAGAGG	1.266
CAGGAAA	1.26236
AGUAGAG	1.26236
UGAUGGU	1.25872
GAAGAGU	1.25872
UGGUGCG	1.25508
UGGGCUA	1.25508
UACAAGG	1.25508
GGAGAGA	1.25508
GCGUUGG	1.25508
GAUAAAG	1.25508
GAAGCAG	1.25508
AUUAAGG	1.25508
UUAGGUG	1.25144
UGGCAGA	1.25144
GUUAGGC	1.25144
GUGGUAC	1.25144
CAAUGGU	1.25144
GGGCCAG	1.24779
GCGAGAG	1.24779
GAAGGUC	1.24779
AGCGGUA	1.24779
AGAAGUG	1.24779
UUAGAGG	1.24415
UGGUGUA	1.24415
UGGACGU	1.24415
UACGUGG	1.24415
GGAGCGC	1.24415
GGAACCG	1.24415
GCUUGGG	1.24415
GACGGUA	1.24415
CGUGCGG	1.24415
CAGGUGC	1.24415
AGGUUAA	1.24415
ACUUGGG	1.24415
UCAAGGG	1.24051
GUGGACU	1.24051
GUCGGAG	1.24051
GGGAUUC	1.24051
GGGAUCC	1.24051
GACUGGA	1.24051
GAACAAG	1.24051
CGGAGGC	1.24051
CCAUGGG	1.24051
AGUCAGG	1.24051
AAAUAGG	1.24051
UCCGGGG	1.23687
GGGGCCG	1.23687
GGAUAAC	1.23687
CAAAUGG	1.23687
AGGUAUA	1.23687
ACGGAAA	1.23687
UAGUUGG	1.23322
GGCAUAG	1.23322
GGAAUAA	1.23322
UCAGGGU	1.22958
GACAAUG	1.22958
CCACGGG	1.22958
AAGUGAG	1.22958
GUAAGUG	1.22594
GGUAGUA	1.22594
GGGGCUC	1.22594
GGCGGUU	1.22594
CUGCGGG	1.22594
CGUAGGU	1.22594
CGGACGG	1.22594
AAUGCGG	1.22594
GCAGGAU	1.2223
CAGGAAU	1.2223
UUAGGGC	1.21866
UGGUGAA	1.21866
UGGUACG	1.21866
GUAGGUC	1.21866
CUGGUGG	1.21866
CGUGUGG	1.21866
CGGGCGU	1.21866
UAUGGAA	1.21501
CGGAGUA	1.21501
ACGGAAU	1.21501
UGAAGGC	1.21137
GUGAACG	1.21137
GGUUUUG	1.21137
GGUGUCG	1.21137
GGUGGCC	1.21137
GGAUAAU	1.21137
GAAACAG	1.21137
AUGGUAU	1.21137
AGGAUAA	1.21137
AGGAAGU	1.21137
ACAGCGG	1.21137
CAGGAUA	1.20773
AGGCGAA	1.20773
ACUGGAG	1.20773
ACGGUAG	1.20773
UUGCGGG	1.20409
GAGAUGA	1.20409
AAGAGUA	1.20409
UGGGUCC	1.20045
UCGGAGG	1.20045
GGUAUGC	1.20045
GGGGUCU	1.20045
GGAAGUU	1.20045
ACGGGCU	1.20045
UGGACAA	1.1968
CGGAGAA	1.1968
UUGGGCU	1.19316
UGGAUGU	1.19316
UGGAAAC	1.19316
UGCAUGG	1.19316
UCAUGGG	1.19316
GUGAUAG	1.19316
GGAUCAA	1.19316
CAAAAGG	1.19316
AGGUAGU	1.19316
UGGCGUG	1.18952
GGGCUAA	1.18952
GGGACCG	1.18952
GCGGUUA	1.18952
GCAGGUU	1.18952
GACGGAU	1.18952
AGGCGGU	1.18588
GGACGAC	1.18223
GCGGCGU	1.18223
CCAGGGU	1.18223
ACGGAGC	1.18223
AAAGAAG	1.18223
UCGGGAG	1.17859
GUGAGUA	1.17859
GUAAGAG	1.17859
GGUGUAU	1.17859
GGCAACG	1.17859
AAGUGGC	1.17859
GGAAUAU	1.17495
GCGGAAU	1.17495
CAGGCAG	1.17495
AGAAGGC	1.17495
CGUGGAC	1.17131
AUGGUCA	1.17131
AGGGCUA	1.17131
AACCAGG	1.17131
GGUAUCA	1.16767
GAACUGG	1.16767
CAGGCGA	1.16767
AUCAGGU	1.16767
AGAGAUG	1.16767
UGGCGGC	1.16402
UGCUGGG	1.16402
GGUGCAU	1.16402
GGACGUA	1.16402
GGAAAUA	1.16402
GCUGAGG	1.16402
GCAGAGA	1.16402
GAUGAAA	1.16402
GACACGG	1.16402
CGCGGGA	1.16402
UGGCAAA	1.16038
UAGGCGU	1.16038
GUGGCUA	1.16038
GAGGAUU	1.16038
GAAGUUG	1.16038
CAGCGGA	1.16038
AGUUGAG	1.16038
GUUUAGG	1.15674
GGUAUAA	1.15674
GAAGCGA	1.15674
CAGGUUA	1.15674
AUAGGCG	1.15674
GGAAAAU	1.1531
CCGGUGG	1.1531
AGGAGAC	1.1531
GGCACAG	1.14945
GGAAUCG	1.14945
AAGGUCA	1.14945
UGGAAAA	1.14581
GAGUAUG	1.14581
CAUAGGU	1.14581
AUUGGAA	1.14581
[truncated: 14,384 more rows]
