# Supplementary material for: An RRM–ZnF RNA recognition module targets RBM10 to exonic sequences to promote exon exclusion
Source: Nucleic Acids Res. 2017 Apr 4;45(11):6761–74. doi: 10.1093/nar/gkx225 (PMC5499739; doi:10.1093/nar/gkx225)
Supplement: Supplementary Data [file gkx225_Supp.zip › nar-03559-r-2016-File005.xlsx]

## Sheet: Sheet1
RBM10 (RRM1-ZnF)
7-mer	Z-score
GGAAAGG	6.52788
GAAAGGG	6.03729
GGAAGGG	5.9983
GGGAAGG	5.91058
GAAAGGA	5.8651
GGGAUGG	5.7124
GGAUGGG	5.65717
GGUUGGG	5.27055
GAAGGGG	5.25105
AAGGGUG	5.25105
GGUGGGG	5.20882
GAAAUGG	5.02688
AAAGGGU	5.00413
GAGUGGG	4.98464
GGUAAGG	4.97164
GGAAUGG	4.85143
GGAGUGG	4.84494
GGGUGGG	4.82219
UAGGGUG	4.80595
GGGUGGU	4.79945
GGGAAAG	4.79295
GGAAGGA	4.7897
GAAUGGG	4.75722
UGGUGGG	4.74422
UGGGGUG	4.74422
GGGAGGG	4.73772
GAAGGAG	4.72473
GUGGGGU	4.71498
GGGGUGG	4.70848
GUGGGGA	4.70198
AAGGAGG	4.70198
GGUAGGG	4.69873
AGGGAAA	4.69873
GGGUAGG	4.65325
GGGUUGG	4.64025
GGGGUAG	4.60776
GGUUAGG	4.59477
AGGGAUG	4.59477
AAGGGUA	4.59152
GAAGGUG	4.58827
AGAAAGG	4.58502
GGAGGGG	4.56878
GAAGGAA	4.55903
GUAGGGG	4.54279
GGGUGGA	4.53304
GAGAAGG	4.52979
AGGGAAG	4.52654
GGAGCGG	4.52329
GGGGAUG	4.52004
GGACGGG	4.52004
GAAGGGA	4.51679
GAAAGGU	4.5103
GGUGAGG	4.4973
AAAGGGG	4.4973
AGUGGGG	4.48755
AAGGGGU	4.48431
GUGGGGG	4.47456
AAGGGGA	4.46806
GUAGGGU	4.46481
GAUGGGG	4.43232
AGGGUGG	4.42258
AAAGGGA	4.42258
UGGGAGG	4.39983
AAGGUGG	4.39009
GGGUAAG	4.38684
GGGUUAG	4.38359
AAGGGAA	4.37059
GGGUGAG	4.3576
AAUGGGA	4.3511
GGUGUGG	4.31536
AGGAAGG	4.31211
AAGGGGG	4.31211
GGGGAAG	4.30886
GGGGUGU	4.29587
AUGGGGA	4.27313
GUUGGGG	4.26338
GGUGGGA	4.26013
GAAAAGG	4.26013
GUAUGGG	4.25038
GAACGGG	4.25038
GGAAGGU	4.23414
GGAUGGA	4.23089
GGUAUGG	4.22114
AUGGAGG	4.22114
AGGGAUA	4.2049
AAUGGGG	4.20165
GAAGGGU	4.1919
AGGGUGA	4.1919
GGGAUGA	4.16916
GGGGUGA	4.15941
AGUAGGG	4.15941
AGCGGGG	4.14317
AAGGAUG	4.13992
UGGGUGG	4.13667
UGGAUGG	4.13667
GUGGGUG	4.13667
GGGGUAA	4.13667
AGUGGGA	4.12692
AGGGUAA	4.12692
UGGAAGG	4.11718
AUGGGGG	4.11718
GGAUAGG	4.11393
GGGUAUG	4.08469
GUGGGAG	4.08144
AAAUGGG	4.08144
UGGAGGG	4.07169
AAGGGUU	4.06844
GGAACGG	4.06519
ACGGGGU	4.06519
GAUAGGG	4.04895
UGGGAAG	4.0327
AUGGGUG	4.02621
GGUGGAG	4.02296
UGGGGGG	4.01971
UGAGGGA	4.01971
GAAUGGA	4.01971
GGGGGUG	4.01646
GGAGGGA	4.01321
GGGAUAG	4.00346
GGGGGUA	3.99372
AAGGGAG	3.99372
AGAAGGA	3.98722
GAGCGGA	3.98397
GGGUAAA	3.97747
GGAGGGU	3.97422
UAGGGGG	3.97098
AUGGGAA	3.97098
UGUGGGG	3.96448
GGCGGGG	3.96123
GAGGGUA	3.95473
GCGGGGG	3.94174
GUGUGGG	3.92874
GGGAAUG	3.92874
AUGGGGU	3.91574
GUGGAGG	3.90925
GAUAAGG	3.90925
GUGGUGG	3.90275
AUAGGGG	3.8995
UAGGGGU	3.89625
GGAUGGU	3.89625
AAUGGGU	3.8865
UGGGGGU	3.87351
GUAGGGA	3.87351
GGGUGAA	3.86701
AGAAGGG	3.86051
GGGAAGA	3.85726
GUAAGGG	3.85401
AGGGGUG	3.85401
AUGUGGG	3.84427
AUGAGGG	3.84427
AAGGAAG	3.84427
GAAGGUA	3.83777
UUGGGUG	3.83452
GUGGAAG	3.82802
AUGGUGG	3.82152
UGAAGGG	3.81828
GGUGGAA	3.81503
GGGGGGU	3.81178
AAAAGGG	3.80203
GGGUUGA	3.79878
AAAGGAG	3.79878
AGGGUUG	3.79553
GGAUUGG	3.78904
GGUGGGU	3.77604
AUAAGGG	3.76954
AGGAUGG	3.76954
CGGGGUG	3.76304
AGGUGGG	3.76304
GGGUGUG	3.7598
GGGGUUG	3.75655
GAUGGGA	3.75655
GAGGGUG	3.7533
GUGAGGG	3.75005
GCGGGGU	3.75005
GUGAAGG	3.74355
GGGUAGA	3.73705
GGGAGUG	3.7338
GUUAGGG	3.72731
AAGUGGG	3.72731
GGAGGUG	3.72406
AGGGUAG	3.72406
UAGGGGA	3.71106
UGGGGGA	3.70781
AAAGGUG	3.70781
CGAGGGU	3.70131
CGAGCGG	3.69482
AGGGGUA	3.69482
AAGGUAG	3.69482
AGGGUAU	3.68832
GGGAGGU	3.68182
GUGGGAU	3.67857
AGGGAGG	3.67532
GGGAACG	3.67207
GGGGGUU	3.66883
GCGGGGA	3.66883
UGGGGAA	3.66233
GGGCGGG	3.66233
AAGGUGA	3.65583
CGUGGGG	3.64608
AAGGGAU	3.64608
AUGGGAG	3.64283
AGGGGAU	3.64283
UGAGGGG	3.63958
GGGGAGG	3.63958
CGGGUGG	3.63958
AAAUGGA	3.62659
GUGGGAA	3.62009
GGUUUGG	3.62009
GAUUGGG	3.62009
GAGGGGA	3.61684
AUAGGGU	3.61034
UGGGAUG	3.6071
GAGCGGG	3.6071
UGUAGGG	3.6006
AUGGAAG	3.59735
GAGGGGU	3.5941
GUUUGGG	3.59085
AGGGGAA	3.57461
UGGGGAU	3.57136
GGUGGUG	3.56486
GAUGAGG	3.56486
UGGGGUA	3.55836
UGGGGCA	3.55836
UUGGGGG	3.55511
GUAGAGG	3.55511
AGGGUUA	3.54537
GCGAGGG	3.53887
AUGGGUA	3.53887
AAGAAGG	3.53887
GAGAUGG	3.53562
GUGGGUA	3.53237
AGGUAGG	3.53237
UGGGUGU	3.52912
GCGUGGG	3.52912
GAUGGGU	3.52587
AGGAGGG	3.52587
GUGGGGC	3.52262
GAUGGAG	3.51937
UGGGUAG	3.50313
GGGAUUG	3.49663
AAGGUUG	3.49338
AGUGGGU	3.48689
UGAGGGU	3.47714
GGGAUAA	3.47714
UAGGGUA	3.47389
GGGAGGA	3.47064
UGGCGGG	3.46739
GAAGUGG	3.46414
UGUGGGU	3.46089
CGGGGGU	3.46089
GCAAGGG	3.45765
GGGGAUA	3.4544
AACGGGG	3.4544
AACGGGA	3.45115
GGGACGG	3.4479
AUGGGAU	3.4479
UAAGGGU	3.44465
AAUGGAG	3.43165
GUAGGAG	3.4284
GGAUGUG	3.4284
GCAGGGU	3.4284
GGGUGUA	3.42516
GAGGGAA	3.42191
GAGCGAG	3.41541
GGAGAGG	3.40891
GGGGAAU	3.40566
UUGAGGG	3.40241
UAUGGGG	3.40241
GGUAGGA	3.39916
GGGAAAA	3.39916
GGGGGGG	3.39592
GGGGCAG	3.39592
GGAUGAG	3.39592
GGGCAGG	3.39267
ACGGGUG	3.39267
UGGGUGA	3.37967
UGGGCGG	3.37967
GGGCGAG	3.36992
GGUAGAG	3.36668
AAGGAGA	3.36668
UGGGGAG	3.36343
GUUGAGG	3.36343
GGAGAAG	3.36018
AAGGAAA	3.36018
GAUGGAA	3.35693
GGGAGCG	3.35368
GAGGUGG	3.35368
AAUGGAA	3.35368
ACGAGGG	3.35043
UAGGGUU	3.33094
ACAGGGG	3.33094
GAAGGAU	3.32444
GGGGGAU	3.32119
GCAGGGG	3.32119
AAAGGAA	3.32119
GGUAAAG	3.31794
AGCGGGA	3.31469
GGUAGGU	3.31144
AAGUGGA	3.30819
GGUGGGC	3.30495
GGGGGGA	3.30495
GGUUGAG	3.29845
GGGGAGA	3.2952
GGACAGG	3.2952
GAUAUGG	3.2952
UGGGGUU	3.28545
UGGGUUA	3.2822
AUGGAUG	3.2822
AAUAGGG	3.2822
GGAGGUA	3.27571
UUGGGGU	3.27246
UAAGGGG	3.27246
UAAGGGA	3.27246
GAUGGUG	3.27246
ACGGGGG	3.26921
AGAAUGG	3.26596
UGCGGGG	3.25621
GUGGCGG	3.25621
GAGUGGA	3.25621
GAGGAAG	3.25621
AGAAGGU	3.25621
UAGGGAG	3.25296
AGUGGAA	3.24322
GGAAAAG	3.23672
GGGUGAU	3.22372
AGCGGAU	3.22047
GGGGGAG	3.21722
GGGGUUA	3.21398
CAGGGUG	3.21398
GGGAUGU	3.20748
CGGGGUA	3.20423
GAGGGAG	3.20098
CGGUGGG	3.19773
GGGGAAA	3.18798
GAGUAGG	3.17824
AAGGGAC	3.17824
GGUUGGA	3.17499
GCGGAGG	3.17174
CGGGGGA	3.17174
GGGGUAU	3.16849
GCGGGUG	3.16849
UGGGGAC	3.16524
GGGGUUU	3.15874
GGCAGGG	3.15874
GAGGGAU	3.1555
UAGGGAA	3.149
GUUGGGA	3.149
AGGUGGA	3.149
AACAGGG	3.149
GGGGGAA	3.14575
GAUGUGG	3.14575
UGAUGGG	3.13925
GGAGGGC	3.13275
GGAAGAG	3.1295
GACGGGG	3.12625
AAGGGGC	3.12625
UAGAAGG	3.12301
ACGGGAA	3.12301
GUUGGGU	3.11651
GGGUUUG	3.11651
GAGUUGG	3.11651
AAAGGUU	3.11651
GGGUAGU	3.11326
GGAAAUG	3.11001
GUGGGUU	3.10676
AGGGUGU	3.10676
GAGGAUG	3.10026
GGGAUAU	3.09701
UGGACGG	3.09377
GGGAAUA	3.09377
AGUGGAG	3.09377
AGGGGGU	3.09377
AAGGAGU	3.09052
GCGAGCG	3.08727
UAGGUGG	3.08402
GUACGGG	3.08402
UGGAGUG	3.08077
GGGGACA	3.07752
UGGGGGC	3.07427
AGCGGGU	3.06777
GUGGGCA	3.06453
GUGCGGG	3.06453
GUAGGUG	3.06453
CGGGGGG	3.06453
AGGUUGG	3.06453
GGGAUGC	3.05803
UGAAAGG	3.05478
AGGGAAU	3.05478
UGGGAUA	3.05153
GGCGGGA	3.05153
AAAGGUA	3.05153
UGGGUUG	3.04503
GGUGAAG	3.04178
ACGGGGA	3.04178
GGGUGAC	3.03528
GAAUAGG	3.03528
AGCAGGG	3.03528
AGUAAGG	3.02879
AACGGGU	3.02879
GAGGGUU	3.02554
AAGCGGG	3.02229
CGGGAGG	3.01579
GGGUGUU	3.01254
GAAUGGU	3.01254
AAAAGGA	3.01254
GGGUUAA	3.00929
GGGUAAU	3.00929
CAGGGGU	3.00929
AUUGGGG	3.00929
AGAUGGG	3.00604
GAAGAGG	3.0028
UACGGGG	2.99955
GUGGGCG	2.9963
GGGAAGU	2.9963
ACAGGGA	2.9963
AAGGGCG	2.9963
CAGGGUA	2.99305
UGAAGGA	2.9898
AAGGAUA	2.9898
CAGGGGA	2.98655
AAAGGAU	2.98655
GACAGGG	2.9833
UGGUGAG	2.98005
UGGUAGG	2.98005
GUGUGGA	2.98005
GAAGGGC	2.98005
AGCGAGG	2.9768
GGUAAUG	2.97356
AGAUGGA	2.97356
GGGAGAG	2.97031
AAGGUAA	2.97031
UGGGUAA	2.96706
GAGGAGG	2.96706
AGGGAGU	2.96381
GGGUGCG	2.96056
CAGGGAA	2.95731
AUGAAGG	2.95731
ACAAGGG	2.95731
AAGAGGG	2.95731
AGUGUGG	2.95406
AAGGUUA	2.95081
GGUGGUA	2.94756
AAGAUGG	2.94431
GAUAGGU	2.94107
ACAGGGU	2.94107
CAGGGGG	2.93782
GGAGGAG	2.93457
GGAGGAA	2.93457
AGCGAGC	2.93457
GUGGAUG	2.92807
GGAGUAG	2.92807
UGGGUGC	2.92482
UGCGGGU	2.92482
GGUGCGG	2.92482
GGGAGGC	2.92157
GCAGGGA	2.92157
GUAAAGG	2.91507
GGGGUGC	2.91507
GGGGGCA	2.91507
UGGAGCG	2.91183
GUGGAGC	2.91183
GGGAAAU	2.90858
CGGAGGG	2.90858
AGGAGUG	2.90858
GGGAAGC	2.90208
GGCGUGG	2.90208
AUUGGGU	2.90208
GGAAGCG	2.89883
GAGGGGG	2.89883
GUGAGGU	2.89558
GGCGGGU	2.89558
AGGGGAG	2.89558
AUAUGGG	2.89233
AGUUGGG	2.89233
GGGUGGC	2.88908
AUGGGUU	2.88908
AUGAUGG	2.88908
GGCAAGG	2.88583
AUGGAUA	2.88583
GCGGGUA	2.87609
UGUGGGA	2.87284
GGUGAUG	2.87284
GAAGGUU	2.87284
UGGAGGA	2.86634
UGGUGGA	2.86309
GGAAGUG	2.86309
AUGGGCG	2.86309
AUAGGGA	2.86309
GGGGUCA	2.85984
GCGGGAG	2.85984
UGGGAGC	2.85659
GGGCGGA	2.85659
GAUAGGA	2.85659
CGAGGGG	2.85659
AAAUGGU	2.85659
GGUGUAG	2.85335
GCGGUGG	2.8501
UAUGGGA	2.84685
UAAAGGG	2.84685
UGGAGGU	2.8436
UGGAAAG	2.8436
GGGGAGU	2.84035
CGAGGGA	2.84035
AGGAAAG	2.84035
UAAUGGG	2.8371
AUUGGGA	2.83385
UCGGGGG	2.8306
UUGUGGG	2.82735
UGAGGUG	2.82735
AGGCGGG	2.82735
UUGGGGA	2.8241
GAGCAGG	2.8241
GAAGAAG	2.8241
UAUGGGU	2.81436
AGAGUGG	2.81436
CGUGGGU	2.81111
AUGGGGC	2.81111
GUGUAGG	2.80786
AAAAUGG	2.80786
UGGUGGU	2.80136
CAGGGAG	2.80136
AGUAGGA	2.80136
GGCGAGG	2.79811
GGUCAGG	2.79486
GGUUAGA	2.79162
CAAGGGG	2.79162
AAUGGUG	2.79162
GGGUACG	2.78837
GGGGCAA	2.78512
CGGGUUG	2.78512
UUAGGGU	2.78187
GUGGAGA	2.78187
UGGGAGA	2.77862
GGGACAG	2.77862
AAGGGCA	2.77862
UGGUGUG	2.76887
CGGGGUU	2.76887
UAGGAGG	2.76562
UAGAGGG	2.76562
GAUGAAG	2.76562
UAGUGGG	2.76238
GCGGGUU	2.76238
AGGGGGG	2.75913
ACGGUGG	2.75913
GCAUGGG	2.75588
GUGGUUG	2.75263
GGUGGAU	2.75263
GGGGAUU	2.75263
AAACGGG	2.75263
GGGGCUG	2.74938
GAACAGG	2.74613
GGUGGCG	2.73638
GGGUGCA	2.73638
AUGGUAG	2.73638
GUAAUGG	2.73313
GGGUAGC	2.72664
GGAUAUG	2.72664
UUUGGGG	2.72014
GUGAUGG	2.71364
GUCGGGG	2.71039
GUAAGGU	2.71039
GGAGCGA	2.71039
CGGGGAA	2.70714
GGGUGUC	2.70389
GGGGCGG	2.70389
GGGUACA	2.70065
GGGAGAU	2.70065
GAGAGGG	2.6974
UGGGUAC	2.69415
UAUAGGG	2.69415
CGGGGCG	2.69415
GUGAGGA	2.68765
GGAUAAG	2.68765
AUGGACG	2.68765
UUGGGAG	2.68115
GUGGAAU	2.6779
GGGUAUA	2.67465
GAGGUAG	2.67465
AGUGGGC	2.67465
GUGGAGU	2.67141
GUAAGGA	2.67141
GGGAACA	2.66816
ACAUGGG	2.66491
AGGGAGA	2.66166
GCGGGAA	2.65841
CGGGUGA	2.65841
AGCAAGG	2.65841
UUGGGUU	2.65516
GGGCGUG	2.65516
CACGGGG	2.65516
GGAGAUG	2.65191
ACGGGUU	2.65191
CAAGGGU	2.64866
CGGGCGG	2.64541
GGUACGG	2.64216
ACGGGAG	2.64216
GGAGUUG	2.63892
AAUGGAU	2.63892
UGGGUUU	2.63567
GGGGCGU	2.63567
GCUGGGG	2.63567
AUAGGUG	2.63567
GGAAGGC	2.63242
GUGGAAA	2.62917
GGUAGAA	2.62917
AUGGAGU	2.62917
AGGUGAG	2.62917
AAUGGUA	2.62917
UGGAAGA	2.62592
AUGGAGA	2.62267
AGUGAGG	2.62267
AAAGGGC	2.62267
GGGGUCG	2.61942
AUGCGGG	2.61942
UGUGGAG	2.61617
GUUGGGC	2.60968
GGUGGUU	2.60968
GGAUAGA	2.60968
GAUGGAU	2.60318
AUGGUGA	2.60318
GGGUUAU	2.59668
AGGGUGC	2.59668
GGUGAGC	2.58693
UUGGAGG	2.58368
UGAGUGG	2.58044
GGAUGCG	2.58044
UGGGAAA	2.57719
GGAUGGC	2.57719
AUGGAAA	2.57394
AGGGAAC	2.57394
CGGGGAG	2.57069
UGGGGUC	2.56744
UGCAGGG	2.56744
UGAAGGU	2.56744
GGUGAGA	2.56744
GGGGUAC	2.56744
GAGGUGA	2.56419
GGGUUGC	2.56094
GGUUGGU	2.55769
CGGUUGG	2.55769
AGGGUUU	2.55769
AAGGUGU	2.55444
GGGUCAG	2.55119
GGGGACG	2.55119
GGGAUUA	2.54795
UGGGGCG	2.5447
GUAGAAG	2.5447
GGGGCAU	2.54145
GAUUAGG	2.54145
GUUGGUG	2.5382
AAUUGGG	2.5382
GGGUGCU	2.53495
UGGGCGA	2.5317
GGGAGUA	2.5317
AAGGAGC	2.5317
UCGUGGG	2.52845
GGGUUUU	2.52845
CGGAAGG	2.52845
AGGUGUG	2.52845
UGGUUGG	2.5252
UGGGAAU	2.5252
UGUUGGG	2.52195
GGUAUAG	2.51871
GGUGUGA	2.51546
GGAAUAG	2.51546
AGGGGUU	2.51546
GUGGAUA	2.51221
AUGGUUG	2.51221
AAGGUUU	2.51221
AAGGACG	2.51221
GGAGGUU	2.50896
UGAAUGG	2.50246
GCUAGGG	2.50246
CAGCGGG	2.50246
GGGCAAG	2.49921
GGGAUAC	2.49921
GACAAGG	2.49921
ACGGAGG	2.49921
AAUGGGC	2.49921
CGGGGAU	2.49596
GUAGGGC	2.49271
GUAGGAU	2.48622
GGUGGAC	2.48622
UGGAUAG	2.48297
UUGGUGG	2.47972
UAGGUGA	2.47972
GGAGUGU	2.47647
CGGGAUG	2.47647
AGUAUGG	2.47647
GACGGGA	2.47322
AGGGGCA	2.47322
GGGACUG	2.46997
GCGGGGC	2.46997
GCAGGAG	2.46997
GAAGCGG	2.46997
UUUGGGU	2.46672
GGUAGUG	2.46672
GGGGGCG	2.46672
AGGGGGA	2.46672
AGGAGGU	2.46672
CUAGGGG	2.46347
GGGGCGA	2.46023
GGGAGAA	2.46023
GAGUGGU	2.46023
GGAGGAU	2.45698
GGGCAGA	2.45373
GGAGGCG	2.45373
UAGGGAU	2.44723
GUGGUUA	2.44723
GACGAGG	2.44723
UAGGAGU	2.44398
GAGGGGC	2.44398
GGGCUGG	2.44073
AAGGCGG	2.44073
GCGUGGA	2.43748
AGAUAGG	2.43748
ACGAAGG	2.43748
ACAGGAG	2.43748
AAUGGUU	2.43748
ACGUGGG	2.43423
CGGUGGA	2.43098
AAGGACA	2.43098
GGUCGGG	2.42774
CGAAGGG	2.42774
GGUGCAG	2.42449
CAAGGGA	2.42449
AGGUAGA	2.42449
GACUGGG	2.42124
GACAUGG	2.42124
CAUGGGG	2.42124
GGGGAAC	2.41799
GAAUUGG	2.41474
GGAAAGA	2.41149
CGGGAAA	2.40824
CGGAGGU	2.40824
UUAGGGG	2.40499
GCAAGGA	2.40499
GUUGGAG	2.40174
GGGUAAC	2.40174
GAGGUUG	2.40174
AGGAGCG	2.40174
GGCGGAG	2.3985
CGGGGCA	2.3985
GGGAAUU	2.39525
AUAGGAG	2.39525
UAGGAUG	2.392
GUGUGGU	2.392
AGGGCGA	2.392
AAAGGAC	2.392
UGGAAUG	2.38875
AAGGUGC	2.3855
GGAGUGA	2.38225
CGGAUGG	2.38225
GGGUUGU	2.379
UGAGCGG	2.37575
UGGGUAU	2.3725
ACAGGUA	2.3725
AAGUAGG	2.3725
AGUGGUG	2.36926
GGGGGGC	2.36601
GGAUUAG	2.36601
GAGGUGU	2.36601
GUGGGUC	2.36276
GGGGCAC	2.36276
GACGGGU	2.36276
CAGGGAU	2.36276
GGAUACA	2.35951
AGUGGAU	2.35301
UAGGUAG	2.34976
GUGGGAC	2.34976
ACUGGGA	2.34976
UCGGGUG	2.34326
CAAUGGG	2.34326
UGGUAGA	2.34001
GGGAAAC	2.34001
UAUUGGG	2.33352
UAGCGGG	2.33352
GGCUGGG	2.33352
CGUGGGA	2.33352
UUGGGUA	2.33027
GUGGGCU	2.33027
AUUAGGG	2.33027
AGCUGGG	2.33027
GUACAGG	2.32702
GAAGGAC	2.32702
AAAAGGU	2.32702
GGACGGA	2.32377
AGCGUGG	2.32377
CAGGUAG	2.31727
AGGUAAG	2.31727
GGCAGGA	2.31077
GGAGGCA	2.31077
UGGGGCU	2.30428
GGUGUGC	2.30428
AUGGUGU	2.30428
AGGGAUU	2.30428
UUGGGCG	2.29778
GCUGGGU	2.29778
AGCAGGA	2.29778
GCAGAGG	2.29453
AGAGGAA	2.29453
GGGGAUC	2.29128
GGACGGU	2.29128
GGUUGUG	2.28803
GGGGAGC	2.28803
GGGCGGU	2.28478
GGGCAGU	2.28478
CUGGGGG	2.28478
GAUGGUA	2.28153
AGGGGCG	2.28153
AAGGAAU	2.28153
GGGUCGG	2.27829
AUGUAGG	2.27829
UGGGAGU	2.27504
GAUCGGG	2.27504
AUUGGUG	2.27504
GCACGGG	2.27179
GAGGGCG	2.27179
GAGGAAA	2.26854
UGAGGGC	2.26529
AUGUGGA	2.26529
AUCGGGG	2.26529
GGGCACG	2.26204
CAGGAGG	2.26204
UAGAUGG	2.25879
GGUGUUG	2.25879
ACGGGGC	2.25879
AAGGAAC	2.25879
GAAACGG	2.25554
UGACGGG	2.25229
CUAGGGU	2.25229
CAGGUGG	2.25229
AUUGGAG	2.25229
GGGGGAC	2.24904
AGGAGGA	2.24904
AGGAAUG	2.24904
UAGGGGC	2.2458
CGGGGGC	2.2458
CAUGGGU	2.2393
CAGUGGG	2.2393
UGGUUAG	2.23605
GAUUGGA	2.23605
GGGUAUU	2.2328
GAGGUAA	2.22955
CAAAGGG	2.2263
GUAGUGG	2.22305
GGGGGCU	2.22305
AGAGGGU	2.22305
UGGGAAC	2.2198
UAGGGCG	2.2198
UACAGGG	2.2198
GUAUGGU	2.2198
GGGCGAA	2.2198
CGAUGGG	2.2198
CAGAGGG	2.2198
GUAUAGG	2.21331
GAGAGGA	2.21331
AAGCGGA	2.21331
AGGUGAA	2.20681
AUUAGGA	2.20356
GGGAGAC	2.20031
GCGGAUG	2.20031
AUGGUAA	2.20031
AAGAGGA	2.20031
GUGGUAG	2.19706
GCGGGAU	2.19706
UGGAGAG	2.19381
CGGGGAC	2.19381
CGAAAGG	2.19381
GGUUGCG	2.19056
AUGGGUC	2.19056
GGUAUGA	2.18732
GGUAAGA	2.18732
GACAGGU	2.18732
AAUGUGG	2.18732
UGAUAGG	2.18407
GGGGGUC	2.18407
CUGGGGU	2.18407
AGGGGAC	2.18407
GGCAUGG	2.18082
CGGGUAG	2.18082
GCGGGCG	2.17757
GCGGAUA	2.17757
GAUGCGG	2.17757
CGGGAAG	2.17757
CACAGGG	2.17757
AGGUUAG	2.17757
AGGUGGU	2.17757
UGGAUGA	2.17432
GUGGACG	2.17432
CAAGGAG	2.17432
AGUUAGG	2.16782
UAAGGUG	2.16457
GGGUUAC	2.16457
AGGUAUG	2.16457
AGGAUAG	2.16457
GGAUGAA	2.16132
AUAGGAA	2.16132
GGACUGG	2.15807
CAACGGG	2.15807
GAUGGGC	2.15483
GAGGAUA	2.15483
GUGUUGG	2.15158
GUAGGUA	2.15158
GGAAAGU	2.15158
AAAGUGG	2.14833
CGCGGGG	2.14508
CAGGGUU	2.14508
GUGGUGA	2.14183
GUAGGAA	2.14183
GGGAGCA	2.13858
GAAGGCG	2.13858
CGGGUGU	2.13858
UGGGCGU	2.13533
GGAUCGG	2.13533
CGGGGUC	2.13533
AGCGGAG	2.13533
GUUAGGA	2.13208
AAGGUAU	2.13208
UGGAGCA	2.12883
UGACAGG	2.12883
UGGAACG	2.12559
GUGCGGA	2.12559
CUGGGUA	2.12559
AGGGACG	2.12559
GGGCGCG	2.12234
GGACGUG	2.12234
AGGGAGC	2.12234
UUGGGAA	2.11909
GGUUGGC	2.11909
GGUGCUG	2.11909
GAGGGCA	2.11909
GUAUGGA	2.11584
GGGACGA	2.11259
GACGGAG	2.11259
AUGGGCA	2.11259
AGGGCAG	2.11259
UGGUAAG	2.10934
AGGAGAA	2.10934
GGCGGGC	2.10609
GGAGCAG	2.10609
AGAGGGG	2.10609
AGGGUAC	2.10284
AGGGCGG	2.10284
GGUGACG	2.09959
GGACGAG	2.09959
AGGACGG	2.09959
GUUAAGG	2.09635
GGUUAAG	2.09635
GGGUUUA	2.0931
UUAGGAG	2.08985
UGGGUCG	2.08985
GGGUCGU	2.08985
GCGGGCA	2.08985
AGAGGGA	2.08985
UGGGACA	2.0866
UAGGUUG	2.0866
AUGGGAC	2.0866
GGGAGUU	2.0801
GCGGCGG	2.0801
AUAAGGA	2.0801
CCGGGGU	2.07685
GUCAGGG	2.0736
GGGCGUA	2.0736
GACAGGA	2.0736
AGGAGAG	2.0736
AGCGGAA	2.0736
UCGGGGU	2.06711
GGGACAA	2.06711
CGGCGGG	2.06711
AUGAGGA	2.06386
GUGCAGG	2.06061
GAGGGAC	2.06061
ACUGGGU	2.06061
UGUGGGC	2.05736
GGUGGUC	2.05736
GCGAGGU	2.05736
GCGAAGG	2.05736
CAGGGCA	2.05736
GGAAUGA	2.05411
ACGUGGA	2.05411
ACGGGUA	2.05086
AUGGUUA	2.04761
AGAGGUG	2.04436
UAAGGUU	2.04111
GGGACAU	2.04111
GGAGUGC	2.04111
GGAAGAA	2.04111
CAGGUUG	2.04111
GGGUAUC	2.03786
UAGGAUA	2.03462
GGUGACA	2.03462
GCUGGGA	2.03462
GAACGGA	2.03462
AUGGCGG	2.03462
AAUGGAC	2.03462
AACAAGG	2.03462
GUGGUAA	2.03137
GGUUUUG	2.03137
UUGAAGG	2.02812
UUAGGGA	2.02812
UGGGACG	2.02812
GCGAUGG	2.02812
ACUAGGG	2.02812
GUGACGG	2.02487
GGAACAG	2.02487
CAGGGCG	2.02487
AGGGACA	2.02487
UGUGGAU	2.02162
GGUGGCA	2.02162
GCAGCGG	2.02162
ACGGGAU	2.02162
UGGUUGA	2.01837
UGAGGUU	2.01837
UCAGGGA	2.01837
GGAAUUG	2.01837
AUAUGGU	2.01512
GGAUAGC	2.01187
GCAUGGA	2.01187
GAUGGUU	2.01187
AACGGGC	2.01187
UGUGAGG	2.00862
UAACGGG	2.00862
AGAUUGG	2.00862
AGUGGUA	2.00538
UGGGCAG	2.00213
CGAGUGG	2.00213
UUGGGAU	1.99888
GGGGACU	1.99888
CGAGGUG	1.99888
AAAAAGG	1.99888
UGUGGAA	1.99563
AAGCAGG	1.99563
GUUGAAG	1.99238
GGUAGAC	1.99238
GUUGUGG	1.98913
CACGGGU	1.98588
AUGGAAC	1.98588
GACGUGG	1.97938
AGGGGUC	1.97614
GGGAUCG	1.97289
AUACGGG	1.97289
GGAAGAC	1.96964
AUCAGGG	1.96964
UGCGAGG	1.96639
UGAGGUA	1.96639
UAAGGAG	1.96639
GGUGAAA	1.96639
CGUGGAG	1.96639
AGGUGCG	1.96639
GGUGAGU	1.95989
AACUGGG	1.95989
UGGAGGC	1.95664
GGCGAAG	1.95664
GGGUUUC	1.95339
GGAGACA	1.95339
CGGGUUA	1.95339
CAUGGGA	1.95339
AUGGACA	1.95014
AGUGGUU	1.95014
UUGGGGC	1.94689
UCGAGGG	1.94689
GUUAUGG	1.94689
GUGUGAG	1.94689
UGAUGGA	1.94365
UACGGGU	1.94365
GGAGAUA	1.94365
GCAAGGU	1.94365
UAGGAGA	1.9404
GGUGAAC	1.9404
GGAAUGU	1.9404
CGUAGGG	1.9404
UGAGAGG	1.93715
GGGCAUG	1.93715
GGCGGUG	1.93715
AACGGAG	1.93715
UAGGGCA	1.9339
UAAUGGA	1.9339
GUGGUGU	1.9339
GUAGAUG	1.9339
CAGGAGA	1.9339
GCGGGUC	1.93065
GCGAGGA	1.93065
GAGGCGG	1.93065
GCCAGGG	1.9274
GGUAGGC	1.92415
GGGAGCU	1.9209
GCAGGUG	1.9209
GGGUACU	1.91765
GGGGCUA	1.91765
GGGUGCC	1.90791
GGAUACG	1.90791
GAUUGGU	1.90791
ACAGGUG	1.90791
UGGUUUG	1.90466
CGUUGGG	1.90466
UGGGAUU	1.90141
GUGGAUU	1.90141
AUGAGGU	1.90141
UUAAGGG	1.89491
GCUUGGG	1.89491
AUAGGUA	1.89491
ACUGGGG	1.89491
UUAUGGG	1.89166
GUAGGCG	1.89166
CGGGUAA	1.88841
UGUGUGG	1.88517
GGGGCGC	1.88517
GAGCUGG	1.88192
CGGGCAG	1.88192
CCGUGGG	1.88192
UGGAGAA	1.87867
AGUUGGA	1.87217
GUAUUGG	1.86892
GGUGAUA	1.86892
GGAAGAU	1.86892
UGCGGGA	1.86567
UGAUGGU	1.86567
GUUAGGU	1.86242
GUGAGCG	1.86242
GAGAGGU	1.86242
GGAGACG	1.85917
UGAGGAG	1.85592
GGUUGAA	1.85592
GGAGGAC	1.85592
GGAAAAA	1.85592
GAGUGUG	1.85592
UGGGACU	1.85268
GGGGACC	1.85268
CGUGGGC	1.85268
GUGAGAG	1.84618
GUCGAGG	1.84618
GGGCGGC	1.84618
GGCAGAG	1.84618
CGGGUGC	1.84618
AUGGUUU	1.84618
AUAUGGA	1.84618
UGUGGUG	1.84293
GUUGGAA	1.84293
GGGCAAC	1.84293
CGGAAAG	1.84293
UGGUCGG	1.83968
GGUAACG	1.83968
GGAGAGC	1.83968
CGCGGGU	1.83968
UGUGGUU	1.83643
GGGUCGA	1.83643
ACAGGGC	1.83643
UGGCGGA	1.83318
AGGGGGC	1.83318
UGGGCUG	1.82668
GUGCUGG	1.82668
GACGGUG	1.82668
CUGGGUG	1.82668
UGGGCAA	1.82344
AGGUAAA	1.82344
CGGUAGG	1.82019
GAUACGG	1.81694
AAGUGGU	1.81694
UGAGGAU	1.81369
GGGCGAC	1.81369
GCGGAAG	1.81369
GAGGUGC	1.81369
UCAGGGG	1.81044
GGUAAGC	1.81044
GCAAAGG	1.81044
GAAGAUG	1.81044
ACACGGG	1.81044
CUGAGGG	1.80719
ACCGGGG	1.80719
UGGCAGG	1.80394
GGAAAGC	1.80394
GCGCGGG	1.80394
CGCAGGG	1.80394
UACGGGA	1.80069
AGGCAGG	1.80069
UGGUGGC	1.79744
GGCGCGG	1.79744
GGAGAGU	1.79744
GCAUAGG	1.79744
GAGGAGC	1.79744
GAGACGG	1.79744
AGGUGAU	1.79744
AGCAGGU	1.79744
UGCUGGG	1.7942
GGGGUUC	1.7942
GGAUGCA	1.7942
UGGAAGU	1.7877
UAGGGAC	1.7877
GGAUGAU	1.7877
GAUGAUG	1.7877
UGGAUUG	1.78445
GGGAUCA	1.78445
UGGGUCA	1.7812
GGUAAAA	1.7812
GGAGCGU	1.7812
GCGUAGG	1.7812
GAUGGAC	1.7812
AGUUGGU	1.7812
GAGGUAU	1.77795
ACGGUUG	1.77795
ACAAGGA	1.77795
GUAGCGG	1.7747
UGGAGUU	1.77145
GGGAGUC	1.77145
ACGGAUG	1.77145
GGAGGUC	1.7682
GCAGGAA	1.7682
GGGACGU	1.76496
GUGGUGC	1.76171
CUGGGGA	1.76171
GGACAUG	1.75846
CAAGGUG	1.75846
AAGGUCG	1.75846
UGUAGGU	1.75196
CAGGAUG	1.75196
AAGCGAG	1.75196
UGAACGG	1.74871
GGUGUAA	1.74871
GGCGGAU	1.74871
GGAAACG	1.74546
GCAGUGG	1.74546
AAGGCAG	1.74221
GUGGACA	1.73896
GGGCUAG	1.73896
AGGUGUA	1.73896
UUGGUAG	1.73571
UAGGUAA	1.73571
GGAGCUG	1.73571
GGUAGAU	1.73247
AUAAUGG	1.73247
AAUCGGG	1.73247
UGGUGCG	1.72922
AGGGCAA	1.72922
UUGGAUG	1.72597
GGAUUGA	1.72597
UAGGAAG	1.72272
AUAGGGC	1.72272
AAGGGUC	1.72272
UUCGGGG	1.71947
GGCUAGG	1.71947
AUAAGGU	1.71947
UGGAGAC	1.71622
GGUACAG	1.71622
GGAGAAU	1.71622
GAGCGGU	1.71622
CGGUGUG	1.71622
CAGGAAG	1.71622
UGGUGAA	1.71297
GAGAGUG	1.71297
AAUGAGG	1.71297
GGAGCAA	1.70972
GAUCAGG	1.70972
AGGAAAA	1.70972
UGGUAUG	1.70647
GGCAGGU	1.70647
CGGGGCU	1.70647
AUGGAUU	1.70647
AGAUGGU	1.70647
UGUAGGA	1.70323
UAGGUGU	1.70323
GGUUGAU	1.70323
GGUGUGU	1.70323
GAAAGGC	1.70323
AUCGGGU	1.70323
ACAUGGA	1.70323
UUGGAAG	1.69998
GGUGCGA	1.69998
GAAGGCA	1.69998
UUGGUGA	1.69673
GGUUAGU	1.69673
GGAUGUA	1.69673
AGGAAGA	1.69673
ACGGGAC	1.69348
UAUGGUG	1.69023
CUAGGGA	1.69023
AGAGGUA	1.69023
UAGAGGA	1.68698
GGUUAUG	1.68698
GAGUGAG	1.68698
GAGGAGA	1.68698
AUGGAAU	1.68698
AGUGGCG	1.68698
AGAGGAG	1.68698
ACGGAAG	1.68698
ACGGGCA	1.68373
UGGAUGU	1.68048
GUGGUUU	1.68048
GGAGAAA	1.68048
CGGGAAU	1.68048
GUAACGG	1.67723
AGUAGGU	1.67723
AGGGCUG	1.67723
AAACAGG	1.67723
UGGAGUA	1.67399
UGGAAGC	1.67399
UUGUAGG	1.67074
UAUGGAG	1.67074
UAGUAGG	1.67074
GUUGGAU	1.67074
GUAAGGC	1.67074
GGUCGAG	1.67074
GGUAGCG	1.67074
UGGUUGU	1.66749
GGGGUCC	1.66749
CGGGAGU	1.66749
UGUGCGG	1.66424
GGAUAGU	1.66424
UGGAUAC	1.66099
GGAGUUA	1.66099
GGGCAUA	1.65774
GAGGAAC	1.65774
CUGGGAG	1.65774
UCGGGGC	1.65124
AUUUGGG	1.65124
ACAAGGU	1.65124
UUUAGGG	1.64799
CGGAGGA	1.64799
UAAGGAA	1.64474
CGGUGGU	1.64474
AGGUUGA	1.64474
GGCGAGC	1.6415
GAACGGU	1.6415
AUCGGGA	1.6415
AUAAAGG	1.6415
AGAAGAG	1.6415
GUUGGUA	1.63825
CUGUGGG	1.63825
CUGGUGG	1.63825
GUCGGGU	1.635
AGUGAAG	1.635
ACAAAGG	1.635
UGAGGAA	1.63175
CGCGUGG	1.63175
AGGAUGA	1.63175
UUGAGGU	1.6285
GUGGUAC	1.6285
GCAAUGG	1.6285
AUUGAGG	1.6285
ACGCGGG	1.6285
AGAGAAG	1.62525
GGGUUCG	1.622
AAGGGCU	1.622
UUUGGGA	1.61875
UAGGACG	1.61875
UAAAGGA	1.61875
GUGUGGC	1.61875
GGGCAAA	1.61875
GGGAACC	1.61875
CGAAGGA	1.61875
CGACGGG	1.6155
AGACGGG	1.6155
UAGAGGU	1.61226
GGUAAGU	1.61226
ACGGAUA	1.61226
AUUGUGG	1.60901
UGGACAG	1.60576
GUGGAAC	1.60576
GUAGGUU	1.60576
GCGGAGA	1.60576
GAGAAUG	1.60576
UCGGGGA	1.60251
UAGGAGC	1.60251
AGCAUGG	1.60251
UCGGUGG	1.59926
GUGAAAG	1.59926
GUCAAGG	1.59926
AAUUGGA	1.59926
AUGGGCU	1.59601
GCGUGGU	1.59276
AGACAGG	1.59276
GCGAGUG	1.58626
CGGGUAU	1.58626
ACAGAGG	1.58626
UUGGGAC	1.58302
CAGUAGG	1.58302
AUAGGAU	1.58302
UGGUUAA	1.57977
UGCGGUG	1.57977
UAGGCGG	1.57977
GAUAGAG	1.57977
GAGGAAU	1.57977
CGGAGUG	1.57977
GGGAAUC	1.57652
AACGGAU	1.57652
UGGGAUC	1.57327
GUUCGGG	1.57327
GAGGUUA	1.57327
CGAGGUA	1.57327
CAGAAGG	1.57327
CGGGACG	1.57002
UGCGGAG	1.56677
UAAGUGG	1.56677
GAAAGUG	1.56677
GGAGAAC	1.56352
GGACAAG	1.56352
AAGACGG	1.56352
AACGGUG	1.56352
GUGAGUG	1.56027
GGUAUGU	1.56027
GAGGACG	1.56027
AAUAGGA	1.56027
GGGUCCG	1.55702
CGGGAUA	1.55702
UAGGGUC	1.55377
AUAGAGG	1.55377
AACGUGG	1.55377
GAUUUGG	1.55053
AUGGAGC	1.55053
AAGAGGU	1.55053
GGGACUA	1.54728
CAGGGGC	1.54728
AAAGCGG	1.54728
UGCGUGG	1.54403
GGCUUGG	1.54403
GAGGAGU	1.54403
CGGGUCG	1.54403
CCGGGGG	1.54403
ACGAUGG	1.54078
UAGUGGA	1.53753
GGUGUCG	1.53753
GAGUGGC	1.53428
GAGAAAG	1.53428
CUGGGUU	1.53428
AUAGGUU	1.53428
GUGAGGC	1.53103
GGAUAUA	1.53103
GAUGGCG	1.53103
AGAACGG	1.53103
UUGGUGC	1.52778
UGGGCAC	1.52778
CGGGAUU	1.52778
UGGUGUA	1.52453
GGUAGCA	1.52453
CUGCGGG	1.52453
AACAGGA	1.52453
UUGCGGG	1.52129
GGGUCAC	1.52129
CGUGGUG	1.52129
UAAAAGG	1.51804
CGGGAAC	1.51804
CGAGGAG	1.51804
AUGUGGU	1.51804
AAGUUGG	1.51804
UUGGCGG	1.51479
GGUGCGC	1.51479
GGGAUUU	1.51479
GCGGUAG	1.51479
GAUGUAG	1.51479
CAGGAGU	1.51479
CAAGGUU	1.51479
AGGAGUU	1.51479
UUGGUGU	1.51154
GUGCGAG	1.51154
GGCGGAA	1.51154
GGAUGAC	1.51154
CCAGGGA	1.51154
CAUAGGG	1.51154
AGCGGGC	1.51154
AAAGAGG	1.51154
GGUAUUG	1.50829
GGAGCAC	1.50829
GGAAACA	1.50829
GCGGGAC	1.50829
UAUGGUU	1.50504
GCGCAGG	1.50504
GAGGACA	1.50504
CACGGGA	1.50504
AUGUUGG	1.50504
AACGAGG	1.50504
AAACGGA	1.50504
GGGCUGC	1.50179
GGAAGCA	1.50179
GCUGAGG	1.50179
CAAGGUA	1.50179
AGGAGUA	1.50179
GAAGUGA	1.49854
AGGAUUG	1.49854
UAAGGUA	1.49529
GUGUAGA	1.49529
CGGGAGC	1.49529
CGAAGGU	1.49529
AGGAGCA	1.49529
AGAUGAA	1.49529
UGCAAGG	1.49205
UAAGGGC	1.49205
CAGGGAC	1.49205
UGGCGGU	1.4888
GCCGGGU	1.4888
CAGGUGA	1.4888
GAAAAAG	1.48555
AUUGGGC	1.48555
AUAGUGG	1.48555
AACAGGU	1.48555
GGUGAAU	1.4823
GGUAUGC	1.4823
GCAGGUA	1.4823
CAUGGAU	1.4823
GUGGCAG	1.47905
GGUGUAC	1.47905
GGCGGUA	1.47905
ACCAGGG	1.47905
GGCGAUG	1.4758
CAUGGAG	1.4758
CAAGGAA	1.4758
AAGAGAG	1.4758
UAUGGGC	1.47255
UAGACGG	1.47255
CCGGGUG	1.47255
CAGGCGG	1.47255
UGGACGA	1.4693
GUUGGCG	1.4693
GUCGGUG	1.4693
UAGGAAA	1.46605
GGUCGGA	1.46605
CUGGGAA	1.46605
UUAGGUG	1.4628
UGGAAUA	1.4628
GUGGGCC	1.4628
GGGCUGA	1.4628
GGAGAGA	1.4628
CGGAUAG	1.4628
GUUGCGG	1.45956
CCAGGGG	1.45631
ACGUAGG	1.45631
AAGAGUG	1.45631
GACGAAG	1.45306
AAGGAUU	1.45306
AGGUGAC	1.44981
AAGGUAC	1.44981
GUGCGGU	1.44656
GGAGUAU	1.44656
AGGUGCA	1.44656
UGAUUGG	1.44331
GGAGUCG	1.44331
GGAAUGC	1.44331
GCGACGG	1.44331
CUUGGGG	1.44331
AACGGAA	1.44331
UAAAUGG	1.43681
GGGGGCC	1.43681
GGAAGUA	1.43681
GAGGGUC	1.43681
GAGCGGC	1.43681
CGGGUUU	1.43681
AGGUGGC	1.43681
UGGUACG	1.43356
GUAGAGA	1.43356
GAAAAUG	1.43356
AGUCGGG	1.43356
UGACUGG	1.43032
GUGGUAU	1.43032
GGUGCUA	1.43032
GGCACGG	1.43032
ACGGGCG	1.43032
UUGGGCU	1.42707
GUGUGCG	1.42707
CGAGGAA	1.42707
AGAUGAG	1.42707
AGAGCGG	1.42707
UAAGGAU	1.42382
UAAAGGU	1.42382
GUCUGGG	1.42382
AGCGGUG	1.42382
UUAGUGG	1.42057
UAGGGCU	1.42057
GUGGCGA	1.42057
GGGCGCA	1.42057
GCGGUUG	1.42057
GAGUGCG	1.42057
CGGUGAG	1.42057
GUACGGA	1.41732
GAAAGAG	1.41732
ACAGGUU	1.41732
GGUGUAU	1.41407
GGAGGCU	1.41407
GCAGGAU	1.41407
GAGUAAG	1.41407
GAAUCGG	1.41407
CACUGGG	1.41407
AGUGCGG	1.41407
GACUAGG	1.41082
CAGAGGA	1.41082
AGGAGAU	1.41082
GGUGCGU	1.40757
CAGAUGG	1.40757
AGGGUCG	1.40757
UCCGGGG	1.40432
GUAGGAC	1.40432
GGAUCAG	1.40432
GCGUUGG	1.40432
GACGGAA	1.40432
AAAACGG	1.40432
UUGGAGU	1.40108
UCGGGUA	1.40108
GGGCGAU	1.40108
AGAGGAU	1.40108
GCUGGUG	1.39783
GCGGAGU	1.39783
GGGCUUG	1.39458
UGUAUGG	1.39133
GGUUACG	1.39133
CAAGUGG	1.39133
UGGAAAA	1.38808
UCUGGGG	1.38808
UAUGGUA	1.38808
GAAGAGU	1.38808
AUGACGG	1.38808
GGAUAAA	1.38483
GGGGCUU	1.38158
GCAGGUU	1.38158
GUGAACG	1.37833
GUCGUGG	1.37833
CAGUGGA	1.37833
GGGGUCU	1.37508
CUUGGGU	1.37508
AGUAGAG	1.37508
UGUGGUA	1.37184
GCCGGGG	1.37184
GAGUAGA	1.37184
AGGCGAG	1.37184
AGGAGGC	1.37184
AAUUAGG	1.37184
UUAAGGU	1.36534
UGGCUGG	1.36534
GAGGUAC	1.36534
AAUAGGU	1.36534
UGGGACC	1.36209
UGGACGU	1.36209
GACUGGA	1.36209
AGCAGAG	1.36209
UUGGAGC	1.35884
GUUUGGA	1.35884
GGCAAAG	1.35884
CUAAGGG	1.35884
CGGAGAA	1.35884
AGUACGG	1.35884
UGGGCUA	1.35559
CAAGGAU	1.35559
AAGGCGA	1.35559
UUUUGGG	1.35234
GGCCGGG	1.35234
CUCGGGG	1.35234
CAUGGUG	1.35234
AGUUUGG	1.35234
GGCGAGA	1.34909
CGUGAGG	1.34909
UUUGUGG	1.34584
UUGAUGG	1.34584
GGGCAAU	1.34584
GCAGGGC	1.34584
CGAGGAU	1.34584
AGGGGCU	1.34584
UCAGGUG	1.34259
GGUGUUU	1.34259
GGUGCAU	1.34259
GGGCAUC	1.34259
AGUGUAG	1.34259
AGUGGAC	1.34259
ACUUGGG	1.34259
UCGGAGG	1.33935
UCUAGGG	1.3361
GUCAGGU	1.3361
GGGCUAA	1.3361
GCGGAAA	1.3361
CGUGGAU	1.3361
UAGUGGU	1.33285
GGUUCGG	1.33285
GGAAAAU	1.33285
GAGCAAG	1.33285
UCGGGAA	1.3296
GAUUGAG	1.3296
AGGGCAU	1.3296
AGGCGGA	1.32635
AGCGGCG	1.32635
ACGAGGA	1.32635
ACAAUGG	1.32635
UGGGCUU	1.3231
UGGGCAU	1.3231
UCAGGGU	1.3231
GUUUAGG	1.3231
GGGUCAU	1.3231
AGGUAAU	1.3231
AAGGAUC	1.3231
GGACAGA	1.31985
GCGGUUA	1.31985
CGGACGG	1.31985
AGGUUUG	1.31985
UAGUUGG	1.3166
UAGGAAC	1.3166
GGGCAGC	1.3166
GGACCGG	1.3166
AUAUAGG	1.3166
UACAGGA	1.31335
GUAGGCA	1.31335
GGCUGGU	1.31335
UCGCGGG	1.31011
UUAGAGG	1.30686
UGCAUGG	1.30686
GGUUAAU	1.30686
GUAGACG	1.30361
GGGGCUC	1.30361
GGCUGAG	1.30361
GGGCUGU	1.30036
GGAACGA	1.30036
GAGGGCU	1.30036
AGCGGUA	1.30036
UGGUAGC	1.29711
GGUUAAA	1.29711
UGUAAGG	1.29386
GUGUAUG	1.29386
GGUUUAG	1.29386
GGCGUAG	1.29386
CGAAUGG	1.29386
CCAGGGU	1.29386
AGCUAGG	1.29386
ACUGGUG	1.29386
GCGGAAU	1.29061
GCAACGG	1.29061
AUUGGAA	1.29061
UCAUGGG	1.28736
GGGAACU	1.28736
CGGGCGA	1.28736
AGGAACG	1.28411
UAAGAGG	1.28087
GUUGGAC	1.28087
GCGGACG	1.28087
GAUAGUG	1.28087
GAGAGCG	1.28087
AGGAAAU	1.28087
GGGUCAA	1.27762
ACGGAGU	1.27762
AAUUGGU	1.27762
GAAUGUG	1.27437
GAAGCGA	1.27437
CCGGGGA	1.27437
AGAGAGG	1.27437
GGUGGCC	1.27112
CGGAAUG	1.27112
UGUCGGG	1.26787
GGGACCG	1.26787
GGAGCGC	1.26787
GAAUGGC	1.26787
CGCUGGG	1.26787
CGAUGGA	1.26787
AUUGGUA	1.26787
UUACGGG	1.26462
UAGCAGG	1.26462
CGGUAAG	1.26137
AGGUCGG	1.26137
ACGGGCU	1.26137
UGGAGAU	1.25812
UAUGAGG	1.25812
GGUUACA	1.25812
GACCGGG	1.25812
UAUAGGA	1.25487
GGUAUUA	1.25487
GGUAGUC	1.25487
UGGUGCA	1.25162
GUAAGUG	1.25162
GGUGCAA	1.25162
GGUCGUG	1.25162
GGUAAAU	1.25162
GGGACAC	1.25162
GGCAGCG	1.25162
CGCGGCG	1.25162
CGAGAGG	1.25162
GGUACAA	1.24838
CAGAGGU	1.24838
ACAGGAA	1.24838
UGCGGAA	1.24513
GGUUUGU	1.24513
GGGACCA	1.24513
GAAGGUC	1.24513
GUCGGGA	1.24188
GAACUGG	1.24188
CAGGUGU	1.24188
CAGGAGC	1.24188
ACAGUGG	1.24188
UAUAAGG	1.23863
GGUAGUA	1.23863
GGGCACA	1.23863
GGAGUAC	1.23863
GCAGAUG	1.23863
GUUGAUG	1.23538
GUGGACU	1.23538
GGUCGGU	1.23538
GGAGCAU	1.23538
CGGGAGA	1.23538
ACAGGAU	1.23538
AAGUGAG	1.23538
UGAGCGA	1.23213
GGUAAUA	1.23213
GGCGCAG	1.23213
UACGGUG	1.22888
GUAAGAG	1.22888
CGGGCGU	1.22888
CGGAGCG	1.22888
AUACAGG	1.22888
ACGUGGU	1.22888
UCGGGAU	1.22563
GGUAUAA	1.22563
GGGCCGG	1.22563
GGCAAUG	1.22563
GAAUGAG	1.22563
CGAUAGG	1.22563
CAGGUGC	1.22563
AGGUAUA	1.22563
AGGGACU	1.22563
AGAAGUG	1.22563
UGGUGUU	1.22238
UAUGGAA	1.22238
UAGGAAU	1.22238
GGAACGU	1.22238
AGGAUAU	1.22238
CUGAAGG	1.21914
GGAUUGU	1.21589
GGAGCUA	1.21589
GAUAAAG	1.21589
GAGAAGA	1.21589
CAGGAUA	1.21589
AGGAGAC	1.21589
GGUGAUU	1.21264
CGAACGG	1.21264
ACGGAGA	1.21264
AAAGGCG	1.21264
UUGGAGA	1.20939
UAUGGAU	1.20939
GUACGGU	1.20939
GGGCGUU	1.20939
GAGGAUU	1.20939
UGGCGUG	1.20614
UAUGGAC	1.20289
GUGGUCG	1.20289
GGUUGAC	1.20289
UUUGGUG	1.19964
GCGGUGA	1.19964
AUUAAGG	1.19964
UGGUGAU	1.19639
GGAUAAU	1.19639
GGAGUAA	1.19639
GGAAUAA	1.19639
ACUGGAG	1.19639
AAUAAGG	1.19639
UGAAGUG	1.19314
UAUGUGG	1.19314
GGCAGGC	1.19314
GCACAGG	1.19314
GACGGUA	1.19314
AGGGCGU	1.19314
ACCGGGA	1.19314
GUGUAAG	1.1899
GGCGGAC	1.1899
GGCAGAA	1.1899
GGAGUUU	1.1899
AGAGUAG	1.1899
ACGGGUC	1.1899
UGGAAAC	1.18665
GUGGCGU	1.18665
GGACGGC	1.18665
GAGAUAG	1.18665
CGUGGAA	1.18665
AGGUAGU	1.18665
GGGUACC	1.1834
CGGAUAC	1.1834
UUGUGGA	1.18015
GUUAGAG	1.18015
GGUCAAG	1.18015
GGAUUUG	1.18015
CUACGGG	1.18015
AGUGGCA	1.18015
UACGGGC	1.1769
GUAGAGU	1.1769
AUGAGUG	1.1769
AGGAUGU	1.1769
AAGUGUG	1.1769
UUAGGGC	1.17365
GUGAAUG	1.17365
GAAGUAG	1.17365
CAGGUAA	1.17365
UGGCGAG	1.1704
UGGAUGC	1.1704
UGGAUAU	1.1704
GCGAGAG	1.1704
CGGGUAC	1.1704
UAGGCAG	1.16715
UAGAAAG	1.16715
GGGUUCA	1.16715
GCGGUAA	1.16715
UCAAGGG	1.1639
GCGAGGC	1.1639
GAGUCGG	1.1639
AGCGGAC	1.1639
UGGGCGC	1.16065
GUGAUAG	1.16065
GGAUUGC	1.16065
CGUGUGG	1.16065
AGGUUAA	1.16065
AAACGGU	1.16065
GUGCGCG	1.15741
GGCAUAG	1.15741
GGAUAUU	1.15741
GGAAUAU	1.15741
CUGGGAC	1.15741
CGGAGGC	1.15741
AGGAUAA	1.15741
UGAGGCG	1.15416
GCAGAAG	1.15416
AUGCAGG	1.15416
UGGAUAA	1.15091
GGUGAUC	1.15091
CUGGGCG	1.15091
UGAAGAG	1.14766
GUUUUGG	1.14766
GAGUAUG	1.14766
CGGAUGA	1.14766
CAAAGGU	1.14766
UGGGUUC	1.14441
UGACGGU	1.14441
AAUGGCA	1.14441
UGUUGGA	1.14116
GGUGACU	1.14116
GGCGGUU	1.14116
GGAAGUU	1.14116
CGGUGGC	1.14116
AGGGUCA	1.14116
UUGAGGA	1.13791
UAGGCGA	1.13791
GGGUCUG	1.13791
GGGUCGC	1.13791
GCAUGGU	1.13791
AUGGUAU	1.13791
UGGUAAA	1.13466
UGCGGGC	1.13466
GUGUGUG	1.13466
GUCGGAG	1.13466
GUAUGAG	1.13466
GGUGUUA	1.13466
ACGGUAG	1.13466
UAGCGGA	1.13141
GUGAGAA	1.13141
CUAUGGG	1.13141
AGUGAGA	1.13141
AAGAAAG	1.13141
UGGAACA	1.12817
GUAGCAG	1.12817
GGUUAAC	1.12817
GGGCGUC	1.12817
GGCGGCG	1.12817
GGCGAGU	1.12817
GCUGCGG	1.12817
AGGGCUA	1.12817
AACAUGG	1.12817
UCGGGAG	1.12492
GGUUGUA	1.12492
GGGAUUC	1.12492
GCGUGGC	1.12492
CCACGGG	1.12492
AACGGUA	1.12492
UGUGGCG	1.12167
UACUGGG	1.12167
GGUUAGC	1.12167
GAGGCAG	1.12167
GACGGGC	1.12167
AUGGCAG	1.12167
AGAAAUG	1.12167
GGUGUCA	1.11842
GGUGGCU	1.11842
GAGGCGA	1.11842
CGGGACU	1.11842
AUUGGCG	1.11842
UGGGUCU	1.11517
UCGGGUU	1.11517
GGGGCCG	1.11517
GGCCAGG	1.11517
GGAGAUC	1.11517
GCUGUGG	1.11517
GCAGGCG	1.11517
UAGGACA	1.11192
GUAGGUC	1.11192
GCCGUGG	1.11192
GAGAGAG	1.11192
CGUGGCG	1.11192
AGCGGUU	1.11192
AAGAAGA	1.11192
CUGGGAU	1.10867
AAUGGCG	1.10867
UGGGCCG	1.10542
UAGGUUA	1.10542
GUGACAG	1.10542
GUCAUGG	1.10542
UGGAAAU	1.10217
GCGGUGU	1.10217
CAUGGAA	1.10217
ACGGAGC	1.10217
AAGCGGU	1.10217
AACGGUU	1.10217
GUGUACG	1.09893
[truncated: 14,384 more rows]
