# Supplementary material for: An RRM–ZnF RNA recognition module targets RBM10 to exonic sequences to promote exon exclusion
Source: Nucleic Acids Res. 2017 Apr 4;45(11):6761–74. doi: 10.1093/nar/gkx225 (PMC5499739; doi:10.1093/nar/gkx225)
Supplement: Supplementary Data [file gkx225_Supp.zip › nar-03559-r-2016-File006.xlsx]

## Sheet: Table
Table S3. RBM10-regulated cassette exons identified by ExpressionPlot (Friedman & Maniatis 2011)
Gene	Chromosome (hg19)	Coordinates (hg19)	Strand (hg19)
RBM10-stumulated skipping:
APLP2	chr11	129993507-129993674	+
APLP2	chr11	130007151-130007186	+
C10orf137	chr10	127417572-127417673	+
C1orf123	chr1	53684539-53684595	-
C9orf89	chr9	95874161-95874220	+
CASP8	chr2	202137621-202137665	+
CAST	chr5	96064857-96064913	+
CD46	chr1	207963598-207963690	+
CHTOP	chr1	153615703-153615840	+
CLK2	chr1	155238499-155238583	-
CLK2	chr1	155238499-155238586	-
CLSTN1	chr1	9797556-9797612	-
COA1	chr7	43690211-43690311	-
CSNK2A1	chr20	508577-508693	-
DBF4B	chr17	42809546-42809633	+
DDX46	chr5	134125796-134125912	+
DMKN	chr19	35998360-35998413	-
DMKN	chr19	35999107-35999142	-
DNM1L	chr12	32891198-32891230	+
EXOC7	chr17	74086410-74086478	-
EXOC7	chr17	74086410-74086562	-
EXOC7	chr17	74087224-74087316	-
FBXO25	chr8	417720-417746	+
FGFR1	chr8	38280543-38280693	-
FOXM1	chr12	2974521-2974565	-
GABPB2	chr1	151060946-151060993	+
GNAS	chr20	57473996-57474040	+
GNAS	chr20	57473996-57474040	+
HDAC1	chr1	32794669-32794761	+
HN1L	chr16	1733510-1733593	+
HNRNPD	chr4	83292681-83292737	-
HSD17B4	chr5	118807331-118807395	+
HSF2	chr6	122749048-122749101	+
HUWE1	chrX	53570802-53570929	-
MON2	chr12	62959794-62959811	+
MORF4L2	chrX	102939609-102939657	-
MPHOSPH9	chr12	123687661-123687922	-
MPHOSPH9	chr12	123687797-123687922	-
MPV17	chr2	27535861-27535976	-
MRPL52	chr14	23300173-23300246	+
MTA1	chr14	105915696-105915746	+
MYL6	chr12	56554410-56554454	+
MYO1B	chr2	192265475-192265561	+
MYOM2	chr8	2089064-2089100	+
OGDH	chr7	44687043-44687133	+
PCBP2	chr12	53861589-53861627	+
PKM	chr15	72495363-72495529	-
PLEKHM2	chr1	16047824-16047883	+
PPIP5K1	chr15	43856301-43856363	-
PRMT5	chr14	23397335-23397420	-
PUF60	chr8	144902836-144902886	-
RANGAP1	chr22	41680905-41681157	-
RFC5	chr12	118455495-118455858	+
RNASET2	chr6	167362058-167362113	-
RNF34	chr12	121840545-121840610	+
RPN2	chr20	35866805-35866852	+
SAT1	chrX	23802411-23802520	+
SCML1	chrX	17762191-17762339	+
SHMT1	chr17	18236480-18236602	-
SLIT2	chr4	20526772-20526795	+
SMTN	chr22	31492719-31492883	+
SMTN	chr22	31492984-31493046	+
SPAG9	chr17	49053224-49053262	-
STAG3L4	chr7	66773564-66773639	+
SUN1	chr7	889157-889240	+
SUPT20H	chr13	37584689-37584792	-
SUPT5H	chr19	39948934-39948945	+
SYNRG	chr17	35880282-35880317	-
TIAL1	chr10	121339983-121340358	-
TMEM106C	chr12	48359065-48359128	+
TMEM106C	chr12	48359621-48359780	+
TMEM106C	chr12	48359872-48359955	+
TMEM106C	chr12	48359872-48360012	+
TMEM106C	chr12	48360466-48360515	+
TMEM106C	chr12	48360991-48361044	+
TNRC6A	chr16	24816026-24816172	+
TPD52L2	chr20	62507169-62507228	+
VEZT	chr12	95692638-95692719	+
WNK2	chr9	96062333-96062431	+
ZFAS1	chr20	47897440-47897501	+
ZFAS1	chr20	47897440-47897501	+
ZNF227	chr19	44721944-44722005	+
ZNF263	chr16	3336023-3336149	+
ZRANB2	chr1	71531361-71531435	-
RBM10-stumulated inclusion:
LAS1L	chrX	64744444-64744494	-
LBR	chr1	225597993-225598118	-
PKM	chr15	72494795-72494961	-
RPS9	chr19	54710421-54710592	+
