# Supplementary material for: An RRM–ZnF RNA recognition module targets RBM10 to exonic sequences to promote exon exclusion
Source: Nucleic Acids Res. 2017 Apr 4;45(11):6761–74. doi: 10.1093/nar/gkx225 (PMC5499739; doi:10.1093/nar/gkx225)
Supplement: Supplementary Data [file gkx225_Supp.zip › nar-03559-r-2016-File007.xlsx]

## Sheet: RRM1-ZnF-RRM2
T1 and T2 values for RRM1-ZnF-RRM2 recorded at 600MHz and 950MHZ
Residue	recorded at 600MHz					recorded at 950MHz
	T1	T1 error	T2	T2 error		T1	T1 error	T2	T2 error
131	689.409	8.727	82.728	0.725		1106.9	9.741	55.213	0.531
132	686.013	8.657	77.845	0.867		1167.24	11.296	53.263	0.543
135	776.015	8.667	73.058	0.638		1145.22	10.646	53.389	0.578
139	732.096	9.261	183.422	1.694		841.38	9.028	139.232	1.223
141	791.195	8.547	78.639	0.69		1217.87	12.065	48.92	0.55
142	737.441	9.673	86.955	0.695		1116.7	9.722	56.934	0.634
144	717.661	9.001	80.747	0.707		1118.42	10.54	53.275	0.546
145	735.196	8.744	75.768	0.669		1160.21	10.825	52.512	0.564
147	717.689	8.999	80.488	0.699		1149.96	10.641	45.201	0.52
148	716.948	9.349	70.331	0.635		1089.57	9.981	41.672	0.5
151	731.257	9.311	77.542	0.712		994.181	9.689	34.55	0.413
152	753.774	8.514	94.899	0.864		1076.2	9.739	50.35	0.471
153	708.769	9.614	89.364	0.745		1140.05	10.742	53.198	0.594
156	821.595	9.185	102.89	0.93		1188.65	11.842	65.111	0.633
159	731.068	9.465	81.379	0.722		1223.16	11.467	47.913	0.504
161	712.809	9.042	79.432	0.746		1195.37	10.958	48.643	0.512
172	677.616	8.393	84.578	0.629		1045.75	11.731	47.989	0.51
175	752.969	9.025	78.006	0.722		1237.65	11.409	51.487	0.53
176	722.577	9.023	86.143	0.733		1251.75	11.714	53.476	0.597
177	684.557	8.818	92.073	0.828		1138.68	10.736	53.359	0.548
179	859.605	8.607	80.672	0.613		1206.1	12.243	47.067	0.482
182	536.065	8.939	86.059	0.603		1004.33	9.241	-	-
183	730.927	8.903	76.148	0.675		1155.76	10.859	50.446	0.546
184	677.379	8.634	66.737	0.623		1146.19	9.673	40.595	0.542
198	717.032	8.685	90.31	0.762		1122.89	10.406	54.321	0.589
199	726.647	9.074	81.113	0.748		1134.35	10.593	56.261	0.586
200	717.253	9.058	86.041	0.738		1075.31	10.028	61.743	0.614
202	801.01	9.242	68.666	0.627		1238.28	11.656	37.824	0.417
204	805.063	9.446	93.381	0.782		1062.86	10.437	65.982	0.629
217	647.321	8.933	81.683	0.717		934.753	8.303	53.926	0.561
219	633.094	9.007	90.162	0.896		940.681	8.78	55.246	0.583
220	637.012	9.407	97.913	0.829		916.046	9.035	72.348	0.677
221	646.277	9.709	107.79	0.919		907.25	8.476	69.237	0.667
222	678.697	8.589	97.547	0.848		974.871	8.875	70.773	0.669
233	656.81	8.479	88.899	0.716		970.63	8.881	52.025	0.553
234	638.397	8.37	82.183	0.772		860.813	8.539	49.944	0.55
241	663.003	8.69	72.384	0.677		874.024	9.859	-	-
301	-	-	-	-		1541.76	14.892	753.704	18.581
303	837.101	8.867	56.857	0.594		1237.32	11.399	42.906	0.533
304	854.152	8.694	76.26	0.624		1288.53	11.87	51.024	0.575
306	820.855	8.939	116.068	1		1269.84	12.706	72.481	0.732
308	921.522	7.657	59.196	0.635		1186.07	12.002	46.548	0.547
310	828.157	8.706	77.487	0.534		1209.08	11.653	47.286	0.558
312	938.868	8.581	69.687	0.638		1171.06	11.575	47.486	0.578
313	928.442	7.464	105.027	1.138		6825.1	235.307	50.877	0.596
317	811.052	8.381	68.307	0.618		1339.29	12.951	48.881	0.573
319	829.609	8.869	62.421	0.581		1235.36	11.291	46.985	0.54
321	910.833	8.801	60.719	0.617		1320.57	12.524	47.334	0.537
323	835.111	8.813	121.637	0.998		1328.45	12.571	37.11	0.405
326	1029.78	9.073	84.809	0.813		1464.34	14.22	58.779	0.582
327	936.291	8.15	68.257	0.674		1363.96	12.575	51.13	0.537
328	889.399	15.16	67.12	0.554		1579.14	15.685	54.636	0.722
331	806.832	8.908	64.529	0.606		1156.77	10.801	50.996	0.562
335	770.689	8.644	78.571	0.769		1165.65	11.317	48.292	0.485
338	857.493	9.092	74.852	0.679		1156.05	10.406	59.831	0.608
339	876.503	9.701	67.397	0.657		1051.71	10.552	-	-
342	899.591	8.761	59.864	0.539		1258.65	12.303	40.343	0.432
343	788.945	8.836	91.932	0.819		1026.29	9.58	69.597	0.767
344	877.483	8.992	69.059	0.664		1162.18	11.143	44.36	0.636
347	962.283	8.63	70.145	0.636		1506.28	14.227	48.049	0.546
348	934.818	8.897	69.348	0.655		1460.03	13.575	53.035	0.56
349	833.917	9.305	-	-		1315.16	13.061	45.807	0.575
350	852.548	8.824	73.821	0.686		1323.13	12.807	47.245	0.596
351	879.637	8.671	76.76	0.731		1326.08	12.616	55.796	0.612
352	835.174	8.832	69.272	0.671		1289.47	11.777	45.525	0.54
356	734.581	9.106	101.526	0.913		962.817	9.074	90.801	0.75
361	790.532	9.235	59.057	0.571		1298.93	11.866	47.766	0.519
364	813.535	8.449	69.105	0.71		1314	11.937	45.015	0.538
365	818.733	8.519	67.886	0.641		1250.75	11.78	53.398	0.584
366	855.017	8.64	65.84	0.608		1330.3	12.667	51.031	0.574
373	803.702	9.744	71.214	0.722		1375.92	15.578	50.164	0.596
374	788.923	8.815	68.85	0.625		1199.61	12.397	52.499	0.592
375	849.989	8.673	71.24	0.605		1253.1	11.767	52.531	0.554
377	884.648	8.958	56.75	0.607		1356.54	12.851	49.404	0.578
381	886.753	8.632	69.489	0.598		1266.57	12.463	50.653	0.558
382	816.095	9.398	71.377	0.622		1245.57	11.71	50.584	0.588
399	719.914	9.466	307.531	3.387		757.904	9.669	182.313	1.552
Missing values and residues are from unassigned or overlapping residues

## Sheet: RRM1-ZnF
T1 and T2 values for RRM1-ZnF recorded at 600MHz
Residue	T1	Error	T2	Error
122	826.692	12.8826	516.737	8.76988
123	643.101	5.82892	221.044	9.40798
126	591.213	6.96455	180.866	2.81504
127	725.574	4.30993	117.63	1.88791
128	755.362	5.25015	94.8912	0.60645
129	735.593	5.97241	86.5252	0.56518
130	702.7	8.3861	97.5009	0.53794
131	700.869	5.85175	87.627	7.14777
132	691.787	5.81016	89.0842	3.69105
133	694.254	10.4376	96.7361	3.61135
134	721.973	6.78059	95.2544	1.13328
135	736.5	6.33865	91.9321	1.69201
136	708.006	4.08443	82.1408	0.55564
139	689.42	17.0823	88.715	1.74831
140	687.54	2.38573	91.9543	0.93865
141	754.368	10.8465	87.5934	0.47923
142	689.401	5.78631	93.2564	1.07812
144	709.743	4.68004	90.5792	1.29031
145	704.111	6.21701	86.2282	0.84062
146	694.06	3.8988	89.0462	0.51181
147	675.165	2.17769	89.0623	2.1696
148	704.191	4.16992	80.1663	1.93014
149	699.842	5.26172	97.662	1.09154
151	693.242	22.3657	84.4509	1.58194
152	688.715	6.21932	93.8311	1.37374
153	676.201	8.91851	97.6919	0.91808
154	716.81	3.58647	72.0075	0.61379
156	775.535	6.42478	108.319	3.32651
157	725.816	4.2243	78.2511	2.24673
158	729.784	5.84085	96.9128	2.9399
159	703.941	6.64147	89.1219	2.60563
160	719.061	7.60561	100.597	1.9717
161	729.051	8.2994	101.722	6.14715
162	702.064	9.88834	99.1786	4.14646
171	654.79	27.2009	93.5114	2.24571
172	651.963	10.7619	91.2148	2.73151
173	691.238	10.8293	61.9938	0.92603
174	677.906	4.36316	92.7388	0.57778
175	731.995	6.35254	95.839	0.85809
176	723.853	8.36677	101.528	2.13173
177	691.613	5.88542	99.8112	2.54365
178	701.293	4.83475	92.1251	0.96606
179	792.168	38.8335	85.787	1.99469
180	741.596	11.4237	88.6618	0.92633
182	701.931	11.4306	86.1545	2.24735
183	719.182	4.20546	91.0626	0.96101
184	714.382	4.47268	85.4328	2.8334
185	710.185	5.49641	92.1395	1.39927
186	685.62	1.59835	87.2869	4.15871
187	696.928	4.14501	88.2586	1.77278
189	689.759	5.95223	83.1604	0.4571
191	759.796	6.96304	97.8148	6.13128
193	665.441	6.43496	48.9246	1.14832
194	685.467	2.63294	79.6596	1.1998
197	735.281	4.01196	102.579	1.4465
198	686.567	4.3269	99.6119	5.84336
199	695.616	3.63837	98.7359	1.11361
200	700.88	2.8959	100.182	2.79639
201	736.94	3.52949	106.242	1.95659
202	735.17	6.48858	87.2874	0.995
204	724.415	11.346	86.9196	1.2957
206	698.427	3.62386	100.785	0.6011
207	707.709	8.68681	92.5688	1.39233
208	728.768	25.9251	116.536	11.6225
210	656.937	3.63383	153.756	0.54776
217	564.44	1.95146	112.251	0.91609
218	580.59	3.1197	118.395	1.26744
219	546.629	3.72849	106.796	11.3514
220	539.132	11.8891	145.387	7.83853
221	575.161	3.56356	137.017	9.65143
222	590.823	3.63494	137.018	2.84076
223	561.145	41.9111	17.8169	4.16818
225	571.353	3.86212	114.96	4.41135
226	570.411	3.22504	98.8641	0.74671
227	590.372	9.87279	115.523	6.35671
228	592.104	4.37092	106.557	3.28474
230	546.232	8.79251	117.879	5.27482
233	552.952	2.50921	122.645	3.52276
234	559.503	6.49536	101.049	1.65225
235	549.394	4.03535	73.5233	1.33208
236	622.926	8.19339	82.8655	3.78282
238	545.883	4.06185	91.8639	1.47707
240	549.011	3.90934	127.982	8.24662
241	553.558	9.05209	47.0253	0.62469
242	587.211	27.1986	82.8453	12.5871
243	670.587	5.61744	170.938	4.34716
244	589.25	5.93057	141.103	0.65645
245	595.996	10.6493	207.067	10.8134
246	664.699	21.1665	196.216	14.1362
247	749.951	3.90905	465.33	43.7249
Missing values and residues are from unassigned or overlapping residues

## Sheet: RRM1-ZnF CUGUGGA complex
T1 and T2 values for RRM1-ZnF in complex with CUGUGGA recorded at 600MHz
Residue	T1	Error	T2	Error
122	857.969	8.20897	561.311	47.4838
126	738.447	6.18682	121.896	1.75799
127	837.489	5.84762	96.4627	4.67425
128	956.881	8.97019	77.7823	1.41048
129	973.331	8.36344	70.9381	0.93327
130	827.317	6.85364	77.4945	0.78438
131	844.103	9.36886	83.2543	1.90201
132	827.229	7.05321	76.4746	1.2607
133	869.393	8.98685	75.1179	1.99924
134	953.026	10.5666	72.8072	1.12686
135	1017.97	14.0695	67.5752	0.81261
136	943.008	5.92508	64.7788	0.90421
139	839.13	18.1161	74.3105	0.89222
140	840.894	4.83465	77.4219	1.81237
141	993.032	7.97765	68.5944	0.65223
142	898.458	11.3663	72.1004	2.07136
144	923.256	5.34054	70.0321	0.78225
145	893.572	13.4267	74.0611	3.06928
146	892.568	5.35151	69.865	0.4282
147	873.001	10.167	73.0324	2.09181
148	931.596	3.22591	64.4984	0.38435
149	846.704	6.1531	77.0683	2.21848
151	867.601	23.0236	64.4592	2.13327
152	894.549	13.0288	73.8318	2.21114
153	806.434	8.5661	84.5703	0.95396
154	856.838	4.56968	66.3357	0.34056
156	929.779	4.49242	79.697	1.58948
157	871.688	7.64248	79.7628	2.10842
158	890.678	5.27267	77.5409	0.58872
159	761.004	9.75773	196.735	6.73401
160	815.292	39.0958	82.4276	3.72557
161	882.059	8.44049	79.4941	4.95236
172	820.331	5.55822	78.257	1.30326
173	859.992	9.80715	73.4478	0.74395
175	898.229	15.7318	76.2317	1.26964
176	868.742	5.39114	82.7431	0.68524
177	826.057	8.475	83.2782	4.20598
178	852.909	11.9163	70.4441	3.67382
179	969.799	29.5924	72.8796	1.7774
180	910.14	8.63184	68.9961	2.34596
182	851.551	10.6915	68.4952	1.92872
183	938.056	7.92632	70.9333	0.7796
184	874.085	5.58249	72.6782	0.40664
185	848.858	6.79416	76.5236	0.40897
186	844.677	5.33785	70.4831	1.57122
187	870.261	2.94935	68.7589	2.13268
189	846.029	10.215	61.0854	0.61983
191	941.905	16.2687	77.6448	3.174
193	792.204	16.1273	49.56	2.33453
194	881.682	4.83598	64.3051	0.557
195	918.561	10.105	70.0089	1.45065
196	922.872	5.63034	68.457	2.62227
197	897.176	4.36431	84.1905	1.04048
198	852.458	2.40813	80.4738	2.14332
199	865.055	6.55016	74.7597	2.82219
200	865.193	3.58083	82.9017	4.34692
201	875.018	5.06181	89.1722	1.4299
202	963.52	8.71902	69.8357	0.8808
203	918.785	9.26	73.2862	2.80831
204	937.615	8.88979	70.4316	0.98477
205	890.252	9.38593	79.1876	1.7597
206	824.731	20.16	78.5722	1.64097
207	888.417	11.3588	68.7872	1.34627
217	927.583	5.3761	90.3277	1.46649
218	792.412	20.6887	37.5406	1.16039
219	793.054	9.19545	83.1892	2.95898
220	775.437	15.3492	87.2752	2.70163
221	873.293	13.1927	83.7622	4.02173
222	852.193	5.89381	86.6272	0.74473
223	980.333	114.323	214.272	17.072
230	745.478	5.81076	80.6011	0.85605
233	859.491	18.2837	88.1125	4.25758
235	845.12	6.12671	74.8107	0.80636
236	855.91	23.7302	60.834	4.32073
241	766.351	6.21359	50.6599	1.7068
245	683.357	5.08073	157.26	3.42472
246	873.621	3.99844	84.6307	0.76091
247	828.453	2.34446	416.036	77.8257
Missing values and residues are from unassigned or overlapping residues
